# Supplementary material for: The regulation of IMF deposition in pectoralis major of fast- and slow- growing chickens at hatching
Source: J Anim Sci Biotechnol. 2017 Oct 1;8:77. doi: 10.1186/s40104-017-0207-z (PMC5623058; doi:10.1186/s40104-017-0207-z)
Supplement: Supplementary file 1 — Annotation and changing of 787 DEGs in pectoralis major of AA and BJY chickens at hatching. (XLS 207 kb) [file 40104_2017_207_MOESM1_ESM.xls]

## Sheet: Sheet1
Additional file 1. Annotation and changing of 787 DEGs in pectoralis major of AA and BJY chickens at hatching
ProbeName	Fold change(AA vs BJY)	Regulation(AA vs BJY)	AA	BJY	GeneSymbol	GeneName
A_87_P015184	2.33945	up	14.1253	12.8991	17.5	lectin-like protein; type II transmembrane protein (17.5)
A_87_P036200	2.59448	down	9.29754	10.673	AATF	apoptosis antagonizing transcription factor
A_87_P037128	2.80342	down	9.21133	10.6985	ABCC4	ATP-binding cassette, sub-family C (CFTR/MRP), member 4
A_87_P034148	2.14292	down	7.86104	8.96062	ABHD10	abhydrolase domain containing 10
A_87_P036723	2.0384	up	13.8496	12.8222	ABHD5	abhydrolase domain containing 5
A_87_P009545	4.90793	up	6.63484	4.33972	ACACA	acetyl-Coenzyme A carboxylase alpha
A_87_P024251	2.17417	down	13.4587	14.5791	ACAT1	acetyl-Coenzyme A acetyltransferase 1 (acetoacetyl Coenzyme A thiolase)
A_87_P022553	2.32859	down	10.7803	11.9998	ACN9	ACN9 homolog (S. cerevisiae)
A_87_P003191	2.12995	down	9.42303	10.5138	ACOT11	acyl-CoA thioesterase 11
A_87_P014348	2.23189	down	7.9452	9.10347	ACOT9	acyl-CoA thioesterase 9
A_87_P034945	2.22893	down	6.00196	7.15831	ACOX2	acyl-Coenzyme A oxidase 2, branched chain
A_87_P002035	2.79859	down	4.26273	5.74744	ACOX3	acyl-Coenzyme A oxidase 3, pristanoyl
A_87_P019557	2.5785	up	10.1027	8.73618	ACSS1	acyl-CoA synthetase short-chain family member 1
A_87_P014692	2.35219	down	9.91223	11.1462	ACTA2	actin, alpha 2, smooth muscle, aorta
A_87_P019408	2.23975	up	10.8939	9.73054	ACTRT2	actin-related protein T2
A_87_P027203	9.53724	up	7.34195	4.08838	ACVR1C	activin A receptor, type IC
A_87_P038110	2.06569	down	10.4335	11.4801	ADAM20	ADAM metallopeptidase domain 20
A_87_P032340	2.1022	up	10.3251	9.2532	ADAMTS6	ADAM metallopeptidase with thrombospondin type 1 motif, 6
A_87_P037108	2.65488	up	13.2312	11.8226	ADIPOR2	adiponectin receptor 2
A_87_P037927	3.49168	down	7.1212	8.92513	ADMP	anti-dorsalizing morphogenetic protein
A_87_P017420	2.22843	down	13.8194	14.9755	ADPRHL1	ADP-ribosylhydrolase like 1
A_87_P028969	3.85356	up	5.8358	3.8896	ADRM1	adhesion regulating molecule 1
A_87_P027558	3.10378	down	10.5828	12.2168	ADSSL1	adenylosuccinate synthase like 1
A_87_P014774	2.29388	down	11.6874	12.8852	AGA	aspartylglucosaminidase
A_87_P022342	2.01972	down	3.96736	4.98151	AGR2	anterior gradient homolog 2 (Xenopus laevis)
A_87_P021503	3.57716	down	9.28038	11.1192	AIFM2	apoptosis-inducing factor, mitochondrion-associated, 2
A_87_P021396	2.45041	up	11.2251	9.93212	AKAP8	A kinase (PRKA) anchor protein 8
A_87_P018374	5.81435	up	8.92336	6.38374	ALDOB	aldolase B, fructose-bisphosphate
A_87_P027449	3.00193	down	8.48269	10.0686	ALG2	asparagine-linked glycosylation 2 homolog (S. cerevisiae, alpha-1,3-mannosyltransferase)
A_87_P010795	3.49377	up	12.6802	10.8755	ALPK3	alpha-kinase 3
A_87_P018723	2.57631	up	11.6494	10.2841	AMOTL2	angiomotin like 2
A_87_P037348	2.31895	down	11.992	13.2055	AMPD1	adenosine monophosphate deaminase 1 (isoform M)
A_87_P036759	2.02685	down	6.97327	7.9925	ANAPC10	anaphase promoting complex subunit 10
A_87_P014698	2.83648	down	4.11854	5.62264	ANGPTL5	angiopoietin-like 5
A_87_P038118	6.07177	up	15.3146	12.7125	ANKRD1	ankyrin repeat domain 1 (cardiac muscle)
A_87_P006975	2.35509	down	5.20519	6.44097	ANKRD33B	ankyrin repeat domain 33B
A_87_P022899	3.31863	up	14.2306	12.5001	ANXA1	annexin A1
A_87_P022365	2.07122	down	5.90414	6.95462	ANXA13	annexin A13
A_87_P022104	2.53191	down	4.09546	5.43568	ANXA8L1	annexin A8-like 1
A_87_P025536	3.04756	down	6.69479	8.30245	APOO	apolipoprotein O
A_87_P022953	2.32253	up	12.9167	11.701	AQP1	aquaporin 1 (Colton blood group)
A_87_P021903	2.1746	down	10.5541	11.6749	AQP4	aquaporin 4
A_87_P003680	2.51195	up	11.2198	9.89098	ARFGEF1	ADP-ribosylation factor guanine nucleotide-exchange factor 1(brefeldin A-inhibited)
A_87_P022976	3.81289	down	11.0524	12.9833	ASB12	ankyrin repeat and SOCS box-containing 12
A_87_P015988	2.16228	down	8.10453	9.21708	ASB14	ankyrin repeat and SOCS box-containing 14
A_87_P015121	2.20689	up	11.3832	10.2412	ASH1L	ash1 (absent, small, or homeotic)-like (Drosophila)
A_87_P019287	2.50231	down	4.58519	5.90845	ATG2B	ATG2 autophagy related 2 homolog B (S. cerevisiae)
A_87_P037540	2.45566	down	3.67844	4.97455	ATOH7	atonal homolog 7 (Drosophila)
A_87_P017885	2.10485	up	13.7827	12.709	ATOH8	atonal homolog 8 (Drosophila)
A_87_P009308	2.89495	down	12.3476	13.8811	ATP2A2	ATPase, Ca++ transporting, cardiac muscle, slow twitch 2
A_87_P020062	2.25929	down	8.63336	9.80923	ATP5J	ATP synthase, H+ transporting, mitochondrial F0 complex, subunit F6
A_87_P010233	4.34756	up	6.36035	4.24015	ATP6AP1	ATPase, H+ transporting, lysosomal accessory protein 1
A_87_P025405	2.14726	down	8.55343	9.65592	ATP6V1C2	ATPase, H+ transporting, lysosomal 42kDa, V1 subunit C2
A_87_P031323	2.31132	down	6.49295	7.70167	B4GALNT4	beta-1,4-N-acetyl-galactosaminyl transferase 4
A_87_P007684	2.30511	down	7.5185	8.72334	B4GALT3	UDP-Gal:betaGlcNAc beta 1,4- galactosyltransferase, polypeptide 3
A_87_P001536	2.43953	up	10.101	8.8144	BACH1	BTB and CNC homology 1, basic leucine zipper transcription factor 1
A_87_P024883	2.24448	up	8.73564	7.56925	BAHCC1	BAH domain and coiled-coil containing 1
A_87_P029982	3.23536	up	10.6479	8.954	BBS5	Bardet-Biedl syndrome 5
A_87_P008891	2.46763	up	10.1084	8.80524	BDNF	brain-derived neurotrophic factor
A_87_P015751	3.5532	down	8.79834	10.6275	BEST3	bestrophin 3
A_87_P009024	2.14546	up	6.71362	5.61233	BMP1	bone morphogenetic protein 1
A_87_P035229	2.15884	up	10.6655	9.55528	BMP2	bone morphogenetic protein 2
A_87_P009173	2.1029	down	3.36851	4.44089	BMP5	bone morphogenetic protein 5
A_87_P005932	2.45105	up	10.3861	9.09265	BMP7	bone morphogenetic protein 7
A_87_P009818	3.84608	down	6.96314	8.90652	BMPR1B	bone morphogenetic protein receptor, type IB
A_87_P037493	15.5744	down	5.90767	9.86877	B-NK	NK receptor-like
A_87_P037668	2.47792	down	8.6118	9.92093	BRCA1	breast cancer 1, early onset
A_87_P036223	2.1984	down	14.2826	15.4191	BRP44L	brain protein 44-like
A_87_P035573	6.30505	up	14.117	11.4605	BTBD1	BTB (POZ) domain containing 1
A_87_P018012	2.4485	up	9.79592	8.50402	BZRPL1	benzodiazapine receptor (peripheral)-like 1
A_87_P013138	2.11125	up	10.3272	9.24907	C10orf118	chromosome 10 open reading frame 118
A_87_P036048	2.2533	up	14.8162	13.6442	C10orf58	chromosome 10 open reading frame 58
A_87_P022169	2.37531	up	12.1209	10.8728	C10orf71	chromosome 10 open reading frame 71
A_87_P035949	2.51682	down	4.08184	5.41344	C12orf32	chromosome 12 open reading frame 32
A_87_P023839	3.60554	down	8.61303	10.4632	C12orf5	chromosome 12 open reading frame 5
A_87_P025727	2.35541	up	5.05875	3.82277	C14orf39	chromosome 14 open reading frame 39
A_87_P003894	2.03201	up	13.2793	12.2564	C18orf8	chromosome 18 open reading frame 8
A_87_P021522	2.10443	down	11.8346	12.908	C19orf12	chromosome 19 open reading frame 12
A_87_P036869	2.14617	down	9.16698	10.2688	C1orf107	chromosome 1 open reading frame 107
A_87_P013228	2.5939	up	4.85961	3.48449	C1orf114	chromosome 1 open reading frame 114
A_87_P034412	3.60762	up	11.2738	9.4228	C1orf96	chromosome 1 open reading frame 96
A_87_P022828	2.32032	up	12.6283	11.414	C1QTNF3	C1q and tumor necrosis factor related protein 3
A_87_P035653	5.07637	down	4.72349	7.06729	C1S	complement component 1, s subcomponent
A_87_P019034	2.34359	up	5.02068	3.79196	C20orf195	chromosome 20 open reading frame 195
A_87_P021610	2.69452	down	5.65086	7.08089	C20orf39	chromosome 20 open reading frame 39
A_87_P024454	2.46697	down	4.83308	6.13581	C20orf85	chromosome 20 open reading frame 85
A_87_P024071	2.34041	up	7.35843	6.13167	C21orf63	chromosome 21 open reading frame 63
A_87_P023657	2.44654	up	13.3868	12.0961	C21orf7	chromosome 21 open reading frame 7
A_87_P028980	2.58358	down	6.27892	7.64829	C2orf33	chromosome 2 open reading frame 33
A_87_P023483	3.04825	down	6.27682	7.8848	C2orf34	chromosome 2 open reading frame 34
A_87_P015350	2.54708	down	6.74406	8.0929	C3orf14	chromosome 3 open reading frame 14
A_87_P031219	2.36616	down	11.5981	12.8406	C3orf23	chromosome 3 open reading frame 23
A_87_P036147	2.67681	down	6.37544	7.79596	C4orf20	chromosome 4 open reading frame 20
A_87_P012900	2.11363	down	4.06757	5.1473	C4orf31	chromosome 4 open reading frame 31
A_87_P006659	2.33569	down	5.59745	6.8213	C6orf162	chromosome 6 open reading frame 162
A_87_P010566	3.13581	down	3.14934	4.79817	C6orf97	chromosome 6 open reading frame 97
A_87_P030105	3.64889	down	3.92586	5.79332	C8orf32	chromosome 8 open reading frame 32
A_87_P022327	2.02906	down	11.6695	12.6903	C8orf33	chromosome 8 open reading frame 33
A_87_P012744	3.34637	up	7.25945	5.51685	C9orf30	chromosome 9 open reading frame 30
A_87_P037299	2.16708	up	5.97612	4.86038	C9orf52	chromosome 9 open reading frame 52
A_87_P024038	2.46581	down	9.70658	11.0086	C9orf95	chromosome 9 open reading frame 95
A_87_P018448	2.30826	down	4.175	5.3818	CA3	carbonic anhydrase III, muscle specific
A_87_P023735	2.02092	up	8.84397	7.82896	CA5B	carbonic anhydrase VB, mitochondrial
A_87_P007158	2.57378	down	7.539	8.90289	CACNA1H	calcium channel, voltage-dependent, T type, alpha 1H subunit
A_87_P016603	3.83315	up	8.31277	6.37424	CADPS	Ca2+-dependent secretion activator
A_87_P036641	2.88891	down	9.32511	10.8556	CAMK2D	calcium/calmodulin-dependent protein kinase (CaM kinase) II delta
A_87_P035144	4.80303	up	10.889	8.62501	CAMP	cathelicidin antimicrobial peptide
A_87_P009783	2.72915	up	11.4482	9.99977	CAPN2	calpain 2, (m/II) large subunit
A_87_P032338	2.19572	down	5.56648	6.70117	CASC1	cancer susceptibility candidate 1
A_87_P009068	2.25106	up	7.14841	5.97781	CBF-2	brain factor-2
A_87_P038215	2.14674	up	12.7305	11.6283	CBX4	chromobox homolog 4 (Pc class homolog, Drosophila)
A_87_P003906	2.2182	down	8.51322	9.66261	CCBL1	cysteine conjugate-beta lyase; cytoplasmic (glutamine transaminase K, kyneurenine aminotransferase)
A_87_P038966	2.19995	up	8.62966	7.49219	CCBP2	chemokine binding protein 2
A_87_P030408	5.38612	up	6.63693	4.20768	CCDC131	coiled-coil domain containing 131
A_87_P024558	2.04369	down	6.13951	7.17069	CCL19	chemokine (C-C motif) ligand 19
A_87_P007914	2.1964	up	5.69202	4.55688	CCL5	chemokine (C-C motif) ligand 5
A_87_P037109	2.25273	down	7.5987	8.77037	CCNE2	cyclin E2
A_87_P037534	2.44913	up	10.5501	9.25786	CD247	CD247 molecule
A_87_P008861	4.81521	up	6.94888	4.68129	CD28	CD28 molecule
A_87_P009328	3.35714	up	10.7284	8.98115	CD3D	CD3d molecule, delta (CD3-TCR complex)
A_87_P008751	4.23932	up	5.19636	3.11253	CD3E	CD3e molecule, epsilon (CD3-TCR complex)
A_87_P017643	3.85573	up	13.9058	11.9588	CD93	CD93 molecule
A_87_P001644	2.20185	down	2.82227	3.96099	CDC7	cell division cycle 7 homolog (S. cerevisiae)
A_87_P035273	2.18206	down	4.57414	5.69984	CDH7	cadherin 7, type 2
A_87_P024318	2.15698	down	7.36171	8.47072	CENPM	centromere protein M
A_87_P024436	2.08071	up	8.35344	7.29636	CGNL1	cingulin-like 1
A_87_P022059	5.09301	down	9.8836	12.2321	CHCHD1	coiled-coil-helix-coiled-coil-helix domain containing 1
A_87_P034093	2.14433	down	4.34925	5.44978	CHDH	choline dehydrogenase
A_87_P003334	2.88008	down	4.36554	5.89165	CHEK2	CHK2 checkpoint homolog (S. pombe)
A_87_P035956	2.36794	down	9.89431	11.1379	CHPT1	choline phosphotransferase 1
A_87_P022406	2.02838	up	4.1066	3.08627	CHRM2	cholinergic receptor, muscarinic 2
A_87_P009512	2.405	down	5.01183	6.27787	CHRM3	cholinergic receptor, muscarinic 3
A_87_P009212	2.15803	down	10.279	11.3887	CKMT1A	creatine kinase, mitochondrial 1A
A_87_P012536	6.98938	down	2.72099	5.52616	CLDN15	claudin 15
A_87_P037965	2.61497	up	11.4531	10.0663	CLIP1	CAP-GLY domain containing linker protein 1
A_87_P026449	11.5788	up	8.37448	4.84106	CLMN	calmin (calponin-like, transmembrane)
A_87_P008692	2.34958	down	5.68376	6.91616	CNTFR	ciliary neurotrophic factor receptor
A_87_P008881	4.91866	down	4.13582	6.43409	CNTN2	contactin 2 (axonal)
A_87_P038020	2.06626	down	6.59885	7.64587	COCH	coagulation factor C homolog, cochlin (Limulus polyphemus)
A_87_P022480	2.09276	down	7.09062	8.15603	COG3	component of oligomeric golgi complex 3
A_87_P008866	2.13181	down	5.30524	6.39732	COL12A1	collagen, type XII, alpha 1
A_87_P008851	2.66308	down	10.1652	11.5783	COL14A1	collagen, type XIV, alpha 1 (undulin)
A_87_P037697	2.18267	down	12.6323	13.7584	COL20A1	collagen, type XX, alpha 1
A_87_P007922	3.37003	down	11.6752	13.428	COMT	catechol-O-methyltransferase
A_87_P021123	2.21367	down	7.98197	9.12841	COMTD1	catechol-O-methyltransferase domain containing 1
A_87_P027346	2.38554	up	5.76192	4.5076	CPEB2	cytoplasmic polyadenylation element binding protein 2
A_87_P011701	3.20714	up	7.11668	5.4354	CPNE4	copine IV
A_87_P022532	4.39608	down	5.26667	7.40288	CPT1A	carnitine palmitoyltransferase 1A (liver)
A_87_P015623	2.68285	down	12.9717	14.3954	CPT2	carnitine palmitoyltransferase II
A_87_P019516	4.35913	down	4.36525	6.48929	CPXM2	carboxypeptidase X (M14 family), member 2
A_87_P008929	2.41633	down	6.98667	8.25949	CRABP1	cellular retinoic acid binding protein 1
A_87_P009801	2.12326	down	13.1406	14.2268	CRCP	CGRP receptor component
A_87_P023891	2.32999	up	12.4743	11.254	CREB3L2	cAMP responsive element binding protein 3-like 2
A_87_P030062	3.83281	up	13.7868	11.8484	CREB5	cAMP responsive element binding protein 5
A_87_P037220	2.76989	up	9.74183	8.272	CRH	corticotropin releasing hormone
A_87_P019650	3.34488	up	5.04727	3.30531	CSF2RA	colony stimulating factor 2 receptor, alpha, low-affinity (granulocyte-macrophage)
A_87_P035720	2.95365	up	6.65831	5.09581	CSF3R	colony stimulating factor 3 receptor (granulocyte)
A_87_P008808	2.1779	down	12.2829	13.4059	CSRP2	cysteine and glycine-rich protein 2
A_87_P017734	2.62847	up	6.03582	4.6416	CST7	cystatin F (leukocystatin)
A_87_P024622	2.06144	up	6.44334	5.39969	CSTB	cystatin B (stefin B)
A_87_P015599	2.03422	up	11.0703	10.0458	CTDP1	CTD (carboxy-terminal domain, RNA polymerase II, polypeptide A) phosphatase, subunit 1
A_87_P023566	2.38889	down	7.71175	8.9681	CTNNA3	catenin (cadherin-associated protein), alpha 3
A_87_P009305	2.38985	down	7.45446	8.71138	CTTN	cortactin
A_87_P019583	5.58598	up	9.93296	7.45115	CYBB	cytochrome b-245, beta polypeptide (chronic granulomatous disease)
A_87_P019852	2.61165	down	6.81924	8.2042	CYP1B1	cytochrome P450, family 1, subfamily B, polypeptide 1
A_87_P017705	2.57817	up	10.8751	9.50877	CYP4V2	cytochrome P450, family 4, subfamily V, polypeptide 2
A_87_P022383	2.64455	up	7.71037	6.30735	CYP8B	cytochrome P450, family 8, subfamily B
A_87_P017483	2.2725	down	7.24379	8.42807	D2HGDH	D-2-hydroxyglutarate dehydrogenase
A_87_P036434	2.54717	down	11.0461	12.395	DAK	dihydroxyacetone kinase 2 homolog (S. cerevisiae)
A_87_P037237	6.56412	down	8.18454	10.8991	DBC1	deleted in bladder cancer 1
A_87_P026355	2.83671	down	6.29982	7.80404	DBI	diazepam binding inhibitor (GABA receptor modulator, acyl-Coenzyme A binding protein)
A_87_P026599	2.60213	up	8.73418	7.35449	DCBLD1	discoidin, CUB and LCCL domain containing 1
A_87_P036726	2.54788	down	3.2698	4.61909	DCK	deoxycytidine kinase
A_87_P035181	2.10815	down	6.02532	7.1013	DCLRE1B	DNA cross-link repair 1B (PSO2 homolog, S. cerevisiae)
A_87_P036431	2.13435	down	11.233	12.3268	DCTD	dCMP deaminase
A_87_P009419	2.02082	down	9.24377	10.2587	DCX	doublecortex
A_87_P035070	2.60455	down	3.81851	5.19954	DD1	DD1 protein
A_87_P038103	2.8164	up	4.77353	3.27967	DDAH1	dimethylarginine dimethylaminohydrolase 1
A_87_P034990	2.29788	down	5.03451	6.23481	DDO	D-aspartate oxidase
A_87_P018362	2.45714	down	8.87908	10.1761	DDX18	DEAD (Asp-Glu-Ala-Asp) box polypeptide 18
A_87_P036845	2.03965	up	8.45105	7.42273	DDX27	DEAD (Asp-Glu-Ala-Asp) box polypeptide 27
A_87_P018007	2.84285	up	9.69845	8.19111	DEPDC6	DEP domain containing 6
A_87_P012530	2.57835	down	10.4416	11.8081	DERA	2-deoxyribose-5-phosphate aldolase homolog (C. elegans)
A_87_P025467	2.11934	up	5.64925	4.56564	DFNB59	deafness, autosomal recessive 59
A_87_P003775	4.29218	up	14.1298	12.0281	DGAT2	diacylglycerol O-acyltransferase homolog 2 (mouse)
A_87_P037658	2.66935	down	4.63192	6.04841	DHRS11	dehydrogenase/reductase (SDR family) member 11
A_87_P017509	3.40722	down	4.98691	6.75551	DKK2	dickkopf homolog 2 (Xenopus laevis)
A_87_P036628	2.33476	down	9.61404	10.8373	DNA2L	DNA2 DNA replication helicase 2-like (yeast)
A_87_P009677	2.55647	up	11.3621	10.008	DNASE2B	deoxyribonuclease II beta
A_87_P022240	2.00683	down	7.08425	8.08917	DNER	delta/notch-like EGF repeat containing
A_87_P007663	2.18712	down	11.8445	12.9735	DOPEY1	dopey family member 1
A_87_P021041	2.75063	up	6.79426	5.3345	DPEP2	dipeptidase 2
A_87_P037664	2.66032	down	6.70363	8.11523	DPF3	D4, zinc and double PHD fingers, family 3
A_87_P036493	2.06891	down	8.7835	9.83237	DTL	denticleless homolog (Drosophila)
A_87_P021924	2.57441	down	12.5743	13.9386	DUPD1	dual specificity phosphatase and pro isomerase domain containing 1
A_87_P007409	2.33882	down	8.77788	10.0037	DUSP15	dual specificity phosphatase 15
A_87_P036651	4.55554	down	4.88853	7.07615	DUT	dUTP pyrophosphatase
A_87_P018020	2.34056	up	8.94248	7.71563	EDA2R	ectodysplasin A2 receptor
A_87_P021816	2.0694	up	6.85071	5.8015	EFCBP1	EF-hand calcium binding protein 1
A_87_P038076	2.23908	down	9.00589	10.1688	EIF2AK2	eukaryotic translation initiation factor 2-alpha kinase 2
A_87_P009808	4.55374	up	6.71277	4.52571	EMB	embigin homolog (mouse)
A_87_P007215	2.49746	up	14.2434	12.9229	EMP2	epithelial membrane protein 2
A_87_P014945	2.11875	down	10.7306	11.8138	ENDOG	endonuclease G
A_87_P037009	2.35647	down	6.25695	7.49358	ENTPD6	ectonucleoside triphosphate diphosphohydrolase 6 (putative function)
A_87_P009396	2.76886	up	10.2326	8.76328	EPB41	erythrocyte membrane protein band 4.1
A_87_P016174	3.05493	up	7.62236	6.01122	EPB41L4A	erythrocyte membrane protein band 4.1 like 4A
A_87_P032542	2.13133	up	9.86802	8.77627	EPB42	erythrocyte membrane protein band 4.2
A_87_P021021	2.44684	down	4.61471	5.90563	ERCC6L	excision repair cross-complementing rodent repair deficiency, complementation group 6-like
A_87_P036260	2.75753	down	15.1947	16.6581	ETFA	electron-transfer-flavoprotein, alpha polypeptide (glutaric aciduria II)
A_87_P035594	3.38634	down	11.7675	13.5272	ETFDH	electron-transferring-flavoprotein dehydrogenase
A_87_P036556	2.14241	up	4.62626	3.52702	EVI2A	ecotropic viral integration site 2A
A_87_P003057	2.96262	up	7.4236	5.85672	EVI2B	ecotropic viral integration site 2B
A_87_P030147	2.23243	up	4.95906	3.80044	EVPL	envoplakin
A_87_P031535	2.1355	down	7.20461	8.29918	EXOD1	exonuclease domain containing 1
A_87_P022343	2.79161	up	7.39849	5.91739	EZH1	enhancer of zeste homolog 1 (Drosophila)
A_87_P009827	2.01908	up	10.7427	9.72899	F10	coagulation factor X
A_87_P035829	2.57973	up	7.23134	5.86412	F2RL1	coagulation factor II (thrombin) receptor-like 1
A_87_P021100	36.2033	up	16.5613	11.3832	FABP4	fatty acid binding protein 4, adipocyte
A_87_P022469	2.05322	down	13.1858	14.2237	FAHD1	fumarylacetoacetate hydrolase domain containing 1
A_87_P017807	2.45834	up	6.8544	5.55672	FAM120B	family with sequence similarity 120B
A_87_P024475	2.04183	down	8.069	9.09887	FAM129A	family with sequence similarity 129, member A
A_87_P023546	3.21793	down	9.18739	10.8735	FAM82B	family with sequence similarity 82, member B
A_87_P003621	2.71203	down	7.67579	9.11516	FBXW4	F-box and WD repeat domain containing 4
A_87_P036915	2.00596	down	11.9607	12.965	FEN1	flap structure-specific endonuclease 1
A_87_P035274	3.06521	down	6.66616	8.28215	FET1	female expressed transcript 1
A_87_P008890	3.14839	up	11.2173	9.56264	FGFR2	fibroblast growth factor receptor 2
A_87_P013139	2.73161	up	11.5108	10.0611	FGL2	fibrinogen-like 2
A_87_P024739	2.02015	up	13.3229	12.3084	FILIP1	filamin A interacting protein 1
A_87_P034698	3.02484	down	12.0101	13.6069	FKBP1B	FK506 binding protein 1B, 12.6 kDa
A_87_P009093	3.04685	down	13.8868	15.4941	FMOD	fibromodulin
A_87_P007749	2.66325	down	9.93676	11.3499	FNDC1	fibronectin type III domain containing 1
A_87_P038318	4.80465	up	11.4923	9.22783	FOXK2	forkhead box K2
A_87_P037884	2.06859	up	12.4223	11.3737	FOXO1A	forkhead box O1A
A_87_P021917	3.14542	down	12.5224	14.1757	FRMD3	FERM domain containing 3
A_87_P035997	2.01122	down	11.7694	12.7774	FUBP1	far upstream element (FUSE) binding protein 1
A_87_P008687	2.64341	up	9.32352	7.92112	FURIN	furin (paired basic amino acid cleaving enzyme)
A_87_P009233	2.46526	up	5.70007	4.39833	FUT7	fucosyltransferase 7 (alpha (1,3) fucosyltransferase)
A_87_P007234	2.44184	down	4.05396	5.34193	FUT9	fucosyltransferase 9 (alpha (1,3) fucosyltransferase)
A_87_P037767	4.20458	down	10.3829	12.4549	FZD4	frizzled homolog 4 (Drosophila)
A_87_P008925	2.85765	down	10.0715	11.5863	GABRA1	gamma-aminobutyric acid (GABA) A receptor, alpha 1
A_87_P001216	4.36198	up	14.355	12.23	GABRA2	gamma-aminobutyric acid (GABA) A receptor, alpha 2
A_87_P024004	12.2232	up	10.5694	6.9579	GAL1	gallinacin 1
A_87_P035106	12.6471	up	8.05785	4.39711	GAL4	Gal 4
A_87_P026606	6.9835	up	7.92339	5.11944	GAL6	Gal 6
A_87_P035105	8.49138	up	10.6039	7.51788	GAL7	Gal 7
A_87_P014932	2.43901	down	5.92566	7.21196	GALNTL6	UDP-N-acetyl-alpha-D-galactosamine:polypeptide N-acetylgalactosaminyltransferase-like 6
A_87_P037981	2.42003	up	6.00853	4.73351	GC1	photoreceptor guanylate cyclase 1
A_87_P002428	2.04385	down	7.25739	8.28868	GCNT1	glucosaminyl (N-acetyl) transferase 1, core 2 (beta-1,6-N-acetylglucosaminyltransferase)
A_87_P037829	2.31849	up	7.31859	6.1054	GDNF	glial cell derived neurotrophic factor
A_87_P027490	3.60713	up	7.78243	5.93158	GGT1	gamma-glutamyltransferase 1
A_87_P022885	2.39237	up	8.23469	6.97625	GHRL	ghrelin/obestatin preprohormone
A_87_P014864	3.33861	down	9.69662	11.4359	GINS1	GINS complex subunit 1 (Psf1 homolog)
A_87_P029628	2.12194	down	4.92239	6.00777	GINS2	GINS complex subunit 2 (Psf2 homolog)
A_87_P021767	2.5801	up	9.33024	7.96282	GJB1	gap junction protein, beta 1, 32kDa
A_87_P017397	2.10685	down	5.0274	6.10248	GJD2	gap junction protein, delta 2, 36kDa
A_87_P021555	2.12331	up	6.07735	4.99104	GK	glycerol kinase
A_87_P009313	2.86056	up	10.4734	8.95712	GLDC	glycine dehydrogenase (decarboxylating)
A_87_P037744	2.05676	up	8.69487	7.6545	GLIS2	GLIS family zinc finger 2
A_87_P024970	2.10602	down	7.06847	8.14299	GLRA4	glycine receptor, alpha 4
A_87_P008749	2.01988	up	9.59112	8.57684	GLRX	glutaredoxin (thioltransferase)
A_87_P036528	2.27358	down	11.8563	13.0413	GLRX5	glutaredoxin 5
A_87_P009202	4.55458	up	15.5397	13.3524	GLUL	glutamate-ammonia ligase (glutamine synthetase)
A_87_P020847	2.90586	down	11.4417	12.9806	GNG11	guanine nucleotide binding protein (G protein), gamma 11
A_87_P018031	2.33954	up	5.44723	4.221	GP9	glycoprotein IX (platelet)
A_87_P022893	2.42116	up	6.07675	4.80105	GPR65	G protein-coupled receptor 65
A_87_P010784	6.3977	up	10.4357	7.75813	GREM1	gremlin 1, cysteine knot superfamily, homolog (Xenopus laevis)
A_87_P008852	2.51624	down	6.02348	7.35475	GSC	goosecoid homeobox
A_87_P009499	2.93061	down	9.01068	10.5619	GSTA	glutathione S-transferase class-alpha
A_87_P037870	2.57988	up	9.97613	8.60883	GSTA3	glutathione S-transferase alpha 3
A_87_P022622	2.12604	down	10.0268	11.115	GSTO1	glutathione S-transferase omega 1
A_87_P035234	2.09492	up	6.64421	5.57731	HAL	histidine ammonia-lyase
A_87_P037890	2.03934	up	10.5202	9.49208	HAS2	hyaluronan synthase 2
A_87_P000515	2.68795	down	8.68116	10.1077	HAS3	hyaluronan synthase 3
A_87_P009554	2.07262	up	18.2921	17.2406	HBG2	hemoglobin, gamma G
A_87_P035525	2.28614	down	9.00221	10.1951	HCCS	holocytochrome c synthase (cytochrome c heme-lyase)
A_87_P010551	2.65125	up	8.60928	7.20261	HEMGN	hemogen
A_87_P018049	2.64089	down	6.86821	8.26924	HHIP	hedgehog interacting protein
A_87_P038115	2.21892	up	7.2966	6.14675	HK2	hexokinase 2
A_87_P024671	2.27279	up	5.09938	3.91491	HKDC1	hexokinase domain containing 1
A_87_P023984	2.07936	down	3.40413	4.46026	HMGCLL1	3-hydroxymethyl-3-methylglutaryl-Coenzyme A lyase-like 1
A_87_P024637	2.50023	down	10.3447	11.6667	HNMT	histamine N-methyltransferase
A_87_P023040	4.8475	down	9.1364	11.4136	HOMER3	homer homolog 3 (Drosophila)
A_87_P003968	4.61394	down	2.94493	5.15093	HPS3	Hermansky-Pudlak syndrome 3
A_87_P021028	2.24059	up	10.2697	9.10586	HPS4	Hermansky-Pudlak syndrome 4
A_87_P018213	2.12029	up	11.6646	10.5804	HS3ST2	heparan sulfate (glucosamine) 3-O-sulfotransferase 2
A_87_P022928	2.42124	up	12.1142	10.8385	HSD17B11	hydroxysteroid (17-beta) dehydrogenase 11
A_87_P005649	2.66561	down	6.07806	7.49253	HSD17B2	hydroxysteroid (17-beta) dehydrogenase 2
A_87_P037228	2.44598	down	6.39075	7.68116	HSPB2	heat shock 27kDa protein 2
A_87_P008853	2.38189	down	12.8858	14.1379	HSPCB	heat shock 90kDa protein 1, beta
A_87_P011531	2.16858	down	14.3451	15.4619	HSPD1	heat shock 60kDa protein 1 (chaperonin)
A_87_P022189	4.42598	down	11.6034	13.7494	HTATIP2	HIV-1 Tat interactive protein 2, 30kDa
A_87_P009151	8.36642	up	6.76193	3.69732	IBSP	integrin-binding sialoprotein (bone sialoprotein, bone sialoprotein II)
A_87_P035302	2.34459	up	11.4624	10.233	ID3	inhibitor of DNA binding 3, dominant negative helix-loop-helix protein
A_87_P034964	3.33876	down	9.03893	10.7782	IFIH1	interferon induced with helicase C domain 1
A_87_P034814	5.84309	down	6.82247	9.3692	IFIT5	interferon-induced protein with tetratricopeptide repeats 5
A_87_P004152	2.63156	down	10.7128	12.1088	IFITM5	interferon induced transmembrane protein 5
A_87_P009352	3.74694	down	4.93811	6.84383	IGF1	insulin-like growth factor 1 (somatomedin C)
A_87_P038186	5.77485	down	2.8974	5.42719	IGJ	immunoglobulin J polypeptide, linker protein for immunoglobulin alpha and mu polypeptides
A_87_P018859	4.24861	down	10.1805	12.2675	IGSF11	immunoglobulin superfamily, member 11
A_87_P037219	2.79815	up	4.50338	3.01891	IL12RB2	interleukin 12 receptor, beta 2
A_87_P014269	2.75878	down	8.71091	10.1749	IL17D	interleukin 17D
A_87_P033081	2.11363	up	7.5446	6.46488	IL1RL2	interleukin 1 receptor-like 2
A_87_P031925	5.04971	up	7.6304	5.2942	IL20RA	interleukin 20 receptor, alpha
A_87_P016496	2.07568	down	3.96928	5.02286	IL23R	interleukin 23 receptor
A_87_P035506	2.19887	up	6.44359	5.30683	IL8RB	interleukin 8 receptor, beta
A_87_P022571	2.26052	up	7.7775	6.60085	INF2	inverted formin, FH2 and WH2 domain containing
A_87_P037652	2.27801	up	9.26951	8.08174	IRF10	interferon regulatory factor 10
A_87_P009128	2.6532	down	6.02102	7.42875	IRF7	interferon regulatory factor 7
A_87_P037503	2.32316	up	4.87535	3.65926	IRX2	iroquois homeobox 2
A_87_P037911	4.14824	up	6.27763	4.22513	IRX4	iroquois homeobox 4
A_87_P024877	7.94591	down	11.8081	14.7983	ISG12-2	ISG12-2 protein-like
A_87_P009470	10.207	up	7.18363	3.83214	ISL1	ISL LIM homeobox 1
A_87_P037906	2.47738	up	12.4945	11.1857	JAK1	Janus kinase 1 (a protein tyrosine kinase)
A_87_P035201	2.16096	down	7.66965	8.78133	KCNA2	potassium voltage-gated channel, shaker-related subfamily, member 2
A_87_P037578	5.24206	down	6.35776	8.74789	KCNIP4	Kv channel interacting protein 4
A_87_P037929	3.37799	down	7.14575	8.90192	KCNMB1	potassium large conductance calcium-activated channel, subfamily M, beta member 1
A_87_P003262	2.0754	up	10.4871	9.43372	KIAA0141	KIAA0141
A_87_P033130	2.00282	down	8.95616	9.95819	KIAA0152	KIAA0152
A_87_P016126	2.03703	down	7.77491	8.80137	KIAA0528	KIAA0528
A_87_P023749	2.05796	up	5.5361	4.49488	KIAA1432	KIAA1432
A_87_P016828	2.27184	down	9.51318	10.697	KIAA1715	KIAA1715
A_87_P033441	3.16183	down	4.36945	6.03021	KIF21B	kinesin family member 21B
A_87_P035517	3.01668	down	7.87409	9.46705	KLHDC4	kelch domain containing 4
A_87_P020198	2.38759	down	3.80577	5.06133	KLHL10	kelch-like 10 (Drosophila)
A_87_P021601	2.01449	up	7.27637	6.26595	KLHL32	kelch-like 32 (Drosophila)
A_87_P019071	2.51666	down	4.78667	6.11818	KNTC1	kinetochore associated 1
A_87_P036865	2.5076	up	8.23438	6.90807	KPNA4	karyopherin alpha 4 (importin alpha 3)
A_87_P024473	2.03844	up	5.68697	4.6595	KRT23	keratin 23 (histone deacetylase inducible)
A_87_P002948	3.35144	down	2.77418	4.51896	LAG3	lymphocyte-activation gene 3
A_87_P036482	5.0215	down	9.38815	11.7163	LAP3	leucine aminopeptidase 3
A_87_P017164	2.07258	up	6.43714	5.38572	LARGE	like-glycosyltransferase
A_87_P008795	2.81519	down	13.0651	14.5584	LCAT	lecithin-cholesterol acyltransferase
A_87_P009368	11.8027	up	11.4146	7.85358	LECT2	leukocyte cell-derived chemotaxin 2
A_87_P035185	2.50744	up	5.55453	4.22831	LEPR	leptin receptor
A_87_P003481	4.05096	down	7.22652	9.24478	LGI2	leucine-rich repeat LGI family, member 2
A_87_P024505	2.61546	up	6.29716	4.9101	LHX8	LIM homeobox 8
A_87_P019008	3.48594	up	6.41153	4.60998	LIN54	lin-54 homolog (C. elegans)
A_87_P017477	3.37313	down	11.8862	13.6403	LINGO1	leucine rich repeat and Ig domain containing 1
A_87_P003339	2.02778	up	11.2691	10.2492	LMCD1	LIM and cysteine-rich domains 1
A_87_P008947	2.54645	down	9.20564	10.5541	LMNB1	lamin B1
A_87_P008946	2.00985	down	10.147	11.1541	LMNB2	lamin B2
A_87_P037596	2.38421	up	12.1455	10.892	LMO2	LIM domain only 2 (rhombotin-like 1)
A_87_P024736	2.41805	up	15.0219	13.7481	LMO7	LIM domain 7
A_87_P009078	5.00373	up	5.96134	3.63833	LMX1B	LIM homeobox transcription factor 1, beta
A_87_P037586	2.43156	down	7.34217	8.62405	LOC395251	LZ1
A_87_P008993	2.3719	up	8.32656	7.08052	LOC395325	apoptosis associated protein
A_87_P037983	2.02114	down	9.11858	10.1338	LOC395884	CMP-N-acetylneuraminate-beta-galactosamide-alpha-2,3-sialyltransferase
A_87_P009768	3.25604	down	13.3689	15.072	LOC396009	slow muscle troponin T
A_87_P008696	2.24023	up	6.46639	5.30274	LOC396152	ch-runtB2
A_87_P008953	5.76473	down	3.58211	6.10937	LOC396253	calcium binding protein
A_87_P009277	2.84668	down	3.78398	5.29326	LOC396419	violet sensitive cone opsin
A_87_P015059	2.40792	down	13.5546	14.8223	LOC396429	min alpha-trop
A_87_P008838	2.20492	down	5.6658	6.80652	LOC396449	riboflavin-binding protein
A_87_P016071	3.86899	down	5.71521	7.66717	LOC415418	hypothetical gene supported by CR387048
A_87_P008076	3.21981	down	7.92112	9.60809	LOC415683	similar to KIAA1990 protein
A_87_P012042	3.55211	down	7.11586	8.94454	LOC415755	similar to RIKEN cDNA 1600014C10
A_87_P002017	4.16537	down	2.96842	5.02687	LOC415798	similar to ADAMTS18 protein
A_87_P006102	2.19083	up	7.48295	6.35147	LOC416169	similar to MGC83845 protein
A_87_P013977	2.14532	up	5.15723	4.05603	LOC416179	hypothetical gene supported by CR390712
A_87_P012092	3.48636	up	11.4871	9.68534	LOC416292	hypothetical gene supported by CR407410
A_87_P016134	2.84459	down	6.53023	8.03845	LOC416530	hypothetical gene supported by CR386965
A_87_P033937	2.88939	up	4.37718	2.84641	LOC416613	similar to KIAA0419
A_87_P002405	2.40448	down	9.52336	10.7891	LOC416755	hypothetical LOC416755
A_87_P011887	2.1084	down	6.16824	7.24439	LOC416951	LOC416951
A_87_P028204	2.05139	down	13.5456	14.5822	LOC417007	hypothetical LOC417007
A_87_P021759	3.15218	down	3.84035	5.4967	LOC417192	similar to Torsin B precursor (Torsin family 1 member B) (FKSG18 protein)
A_87_P033763	4.54542	up	10.8452	8.6608	LOC417253	similar to glutamine synthetase
A_87_P003554	3.21346	up	11.8076	10.1234	LOC417345	hypothetical gene supported by CR391572
A_87_P024977	3.2454	down	7.8525	9.5509	LOC417380	similar to Coiled-coil domain containing 57
A_87_P031786	2.14403	up	11.2399	10.1396	LOC417443	similar to ATP-binding cassette sub-family A member 9
A_87_P004208	2.66889	up	7.53978	6.12354	LOC417760	hypothetical LOC417760
A_87_P013679	2.65444	up	7.54792	6.13951	LOC418249	hypothetical gene supported by CR391159
A_87_P025816	10.9381	down	3.34759	6.79888	LOC418343	hypothetical gene supported by CR353627
A_87_P013834	5.92017	up	5.57235	3.00671	LOC418362	hypothetical gene supported by CR390941
A_87_P007157	63.42	up	10.1058	4.11893	LOC418892	similar to complement C4-1
A_87_P023944	2.15721	down	6.31322	7.42239	LOC419390	similar to enhancer of split related protein-7
A_87_P010802	2.84314	up	11.2507	9.74325	LOC419500	LOC419500
A_87_P026683	6.49959	down	11.1141	13.8144	LOC420108	similar to kinesin, putative
A_87_P009753	5.85249	up	6.60749	4.05844	LOC420300	similar to stem cell antigen 2
A_87_P023967	12.3255	up	8.43979	4.81621	LOC420301	similar to stem cell antigen 2
A_87_P009700	4.44476	up	11.3588	9.20668	LOC420407	myeloid antimicrobial peptide 27
A_87_P023255	2.41477	up	13.9739	12.702	LOC420807	similar to LOC407702 protein
A_87_P008343	2.245	up	10.3984	9.23171	LOC420810	similar to Im:7137941 protein
A_87_P002916	2.04134	down	5.17217	6.20169	LOC420992	similar to zinc finger protein
A_87_P015012	2.07858	up	4.68816	3.63256	LOC421332	hypothetical gene supported by CR389131
A_87_P013835	4.15584	up	9.05401	6.99887	LOC421415	hypothetical gene supported by CR390940
A_87_P016521	3.10261	up	6.15642	4.52294	LOC421441	similar to Spectrin beta chain, brain 4 (Spectrin, non-erythroid beta chain 4) (Beta-V spectrin) (BSPECV)
A_87_P016268	3.09127	down	5.51193	7.14014	LOC421506	hypothetical gene supported by CR386744
A_87_P013117	3.56853	up	8.2068	6.37147	LOC421892	similar to Zgc:55573
A_87_P026652	2.2552	up	11.9584	10.7852	LOC422293	hypothetical LOC422293
A_87_P030446	2.50403	down	6.12072	7.44498	LOC422306	hypothetical LOC422306
A_87_P019128	2.39188	down	4.27396	5.53211	LOC422320	hypothetical LOC422320
A_87_P040729	4.50012	down	3.74152	5.91148	LOC422448	similar to UDP-GlcNAc:a-1,3-D -mannoside b-1,4-N-Acetylglucosaminyltransfe rase IV
A_87_P011471	4.34675	down	4.88139	7.00133	LOC422513	similar to hect domain and RLD 5; cyclin-E binding protein 1
A_87_P024321	2.15726	up	3.96462	2.85541	LOC422517	similar to Protein FAM13A1
A_87_P013283	2.95916	up	7.7234	6.15822	LOC422540	similar to KIAA1546 protein
A_87_P016541	7.98838	down	2.92296	5.92086	LOC422654	similar to K60 protein
A_87_P014489	2.08212	down	4.13694	5.19499	LOC422872	hypothetical gene supported by CR389926
A_87_P023969	2.59099	down	5.43374	6.80725	LOC422877	similar to RIKEN cDNA A930005I04 gene
A_87_P014292	6.5908	up	8.48537	5.76492	LOC423134	similar to eosinophil major basic protein 1
A_87_P023103	12.336	up	9.11978	5.49497	LOC423162	similar to RIKEN cDNA 2600010E01
A_87_P013179	2.13062	down	10.8028	11.8941	LOC423257	hypothetical LOC423257
A_87_P024388	2.75544	down	5.16292	6.62521	LOC423277	similar to RIKEN cDNA 1110067D22
A_87_P019002	11.4874	down	2.88339	6.40538	LOC423297	hypothetical LOC423297
A_87_P006122	3.06997	down	5.75269	7.37092	LOC423347	similar to acetyl-CoA synthetase 2-like
A_87_P028957	2.50128	up	8.54025	7.21758	LOC423490	hypothetical LOC423490
A_87_P027912	2.21552	down	12.4513	13.5989	LOC423635	hypothetical LOC423635
A_87_P012114	2.46426	down	5.8283	7.12945	LOC423650	similar to catenin (cadherin-associated protein), alpha 3; alpha-catenin-like protein
A_87_P014833	3.18687	down	11.9724	13.6445	LOC423731	similar to Dual specificity protein phosphatase 13 (Testis- and skeletal-muscle-specific DSP)
A_87_P015537	2.82034	down	4.32615	5.82202	LOC423922	hypothetical gene supported by CR387839
A_87_P002322	2.12074	up	8.15971	7.07514	LOC424053	similar to IIDS6411
A_87_P023672	2.1896	up	8.9486	7.81793	LOC424939	hypothetical gene supported by BX932056
A_87_P017449	3.16924	down	8.25766	9.92179	LOC425001	similar to testis specific leucine rich repeat protein
A_87_P028459	2.1095	up	8.66314	7.58624	LOC425670	glucagon receptor precursor
A_87_P030323	2.39686	up	9.16953	7.90838	LOC425725	similar to suppressor of potassium transport defect 3
A_87_P014992	3.26118	up	5.48545	3.78006	LOC425935	hypothetical gene supported by CR389157
A_87_P017507	2.22247	up	9.11715	7.96498	LOC426279	similar to Peripheral-type benzodiazepine receptor-associated protein 1 (PRAX-1) (Peripheral benzodiazepine receptor interacting protein) (PBR-IP) (RIM binding protein 1) (RIM-BP1)
A_87_P011609	2.09357	down	4.34349	5.40946	LOC426324	similar to MCTP2
A_87_P013636	2.2279	up	5.20696	4.05127	LOC426456	hypothetical gene supported by CR391215
A_87_P018427	2.4429	down	12.2987	13.5873	LOC426514	similar to hypothetical protein FLJ32675
A_87_P016416	2.00203	down	5.68313	6.68459	LOC427013	similar to FK506 binding protein 10, 65 kDa
A_87_P023142	2.12082	down	8.24747	9.3321	LOC427125	similar to CG9147-PB
A_87_P016088	2.48356	down	6.26515	7.57756	LOC427161	hypothetical gene supported by CR387024
A_87_P015818	2.92956	down	7.73602	9.28671	LOC427419	similar to myosin IIIA; deafness, autosomal recessive 30
A_87_P010671	2.91361	up	10.9524	9.40957	LOC427447	similar to rapamycin insensitive companion of mTOR; rictor
A_87_P019027	2.29799	up	6.17616	4.97579	LOC428025	similar to Heparan sulfate 6-O-sulfotransferase 3
A_87_P033321	2.87747	up	13.0853	11.5605	LOC428279	similar to Phospholipase C, delta 3
A_87_P040206	2.12443	up	4.63595	3.54888	LOC428554	similar to tandem pore domain potassium channel THIK-2
A_87_P027654	2.80083	down	3.0683	4.55415	LOC428851	similar to Fatty acid desaturase 1
A_87_P003557	2.03697	up	8.27967	7.25324	LOC429030	similar to myosin 10
A_87_P020451	2.43398	down	4.48259	5.7659	LOC430635	hypothetical LOC430635
A_87_P041651	3.40345	down	4.95327	6.72027	LOC768392	hypothetical protein LOC768392
A_87_P006948	2.85342	down	4.49636	6.00905	LOC768651	hypothetical protein LOC768651
A_87_P026044	2.82194	down	6.44381	7.9405	LOC768751	hypothetical protein LOC768751
A_87_P033070	2.23905	up	16.6107	15.4478	LOC768772	hypothetical protein LOC768772
A_87_P037420	2.06667	up	5.02316	3.97586	LOC769187	hypothetical protein LOC769187
A_87_P019893	2.60268	down	5.44595	6.82595	LOC769230	similar to PC1
A_87_P032081	3.43075	down	5.86517	7.6437	LOC769255	hypothetical protein LOC769255
A_87_P029953	4.91088	up	5.85087	3.55489	LOC769531	hypothetical protein LOC769531
A_87_P040018	2.72474	down	5.05472	6.50084	LOC769588	hypothetical protein LOC769588
A_87_P007767	3.24271	down	4.03288	5.73008	LOC770022	similar to histone protein Hist2h3c1
A_87_P010199	3.33834	up	8.40086	6.66173	LOC770261	hypothetical protein LOC770261
A_87_P030342	4.4875	down	5.73576	7.90167	LOC770330	similar to intestinal membrane mucin MUC17
A_87_P024825	2.44391	up	8.58388	7.29469	LOC770450	similar to serine protease inhibitor Kazal type 9
A_87_P041577	2.82889	down	6.0557	7.55594	LOC770697	hypothetical protein LOC770697
A_87_P024936	2.67713	down	5.07869	6.49938	LOC770777	hypothetical protein LOC770777
A_87_P025439	6.39516	up	10.6825	8.00547	LOC770804	hypothetical protein LOC770804
A_87_P006846	2.34833	down	3.60743	4.83906	LOC770930	hypothetical protein LOC770930
A_87_P005455	4.21605	down	9.40131	11.4772	LOC770936	hypothetical protein LOC770936
A_87_P007845	2.70358	down	5.60034	7.03521	LOC771291	hypothetical protein LOC771291
A_87_P006377	2.08837	up	11.1294	10.067	LOC771476	hypothetical protein LOC771476
A_87_P010123	2.74859	up	10.769	9.31029	LOC771624	hypothetical protein LOC771624
A_87_P013183	10.472	up	11.3971	8.00868	LOC771706	hypothetical protein LOC771706
A_87_P004331	5.07612	down	3.06789	5.41162	LOC772085	hypothetical protein LOC772085
A_87_P026950	2.0087	up	10.4799	9.47363	LOC776099	hypothetical protein LOC776099
A_87_P007068	2.49867	up	8.57904	7.25788	LOC776271	hypothetical protein LOC776271
A_87_P002918	3.17898	down	5.00732	6.67588	LOC776699	similar to melanoma differentiation associated protein-5
A_87_P008954	2.38707	up	11.9027	10.6474	LPL	lipoprotein lipase
A_87_P021441	3.29424	down	2.69287	4.41281	LPPR4	plasticity related gene 1
A_87_P021621	2.77031	up	9.83546	8.36542	LSM11	LSM11, U7 small nuclear RNA associated
A_87_P038040	3.26457	up	11.135	9.42815	LTF	lactotransferrin
A_87_P009299	2.20848	down	11.551	12.6941	LUM	lumican
A_87_P012589	2.14001	down	9.88101	10.9786	LYRM5	LYR motif containing 5
A_87_P013956	2.21181	up	8.94576	7.80053	LYZ	lysozyme (renal amyloidosis)
A_87_P022773	2.08506	down	10.5816	11.6416	MAD2L1	MAD2 mitotic arrest deficient-like 1 (yeast)
A_87_P037772	3.60891	up	14.0366	12.185	MAFA	v-maf musculoaponeurotic fibrosarcoma oncogene homolog A
A_87_P009253	2.21902	up	14.5722	13.4223	MAFB	v-maf musculoaponeurotic fibrosarcoma oncogene homolog B
A_87_P012337	3.47675	up	14.5598	12.7621	MAFF	v-maf musculoaponeurotic fibrosarcoma oncogene homolog F (avian)
A_87_P009807	2.20851	up	14.8696	13.7265	MAFK	v-maf musculoaponeurotic fibrosarcoma oncogene homolog K
A_87_P007954	2.08913	down	8.66708	9.72998	MAN2B2	mannosidase, alpha, class 2B, member 2
A_87_P016116	2.20609	down	6.6327	7.77419	MANBA	mannosidase, beta A, lysosomal
A_87_P037979	2.03413	up	7.00072	5.97631	MAP6	microtubule-associated protein 6
A_87_P028953	2.1051	up	8.3754	7.30151	MAPK8IP3	mitogen-activated protein kinase 8 interacting protein 3
A_87_P022302	8.90472	down	10.6322	13.7868	MAT1A	methionine adenosyltransferase I, alpha
A_87_P036539	5.31623	down	8.2261	10.6365	MCCC1	methylcrotonoyl-Coenzyme A carboxylase 1 (alpha)
A_87_P037148	3.40588	down	5.3595	7.12753	MCM3	minichromosome maintenance complex component 3
A_87_P036663	2.25101	down	8.61506	9.78563	MCM5	minichromosome maintenance complex component 5
A_87_P023675	2.16681	down	5.23915	6.35472	MCPH1	microcephaly, primary autosomal recessive 1
A_87_P022354	2.19768	up	4.46337	3.32739	MEP1A	meprin A, alpha (PABA peptide hydrolase)
A_87_P027617	2.21811	up	10.9505	9.80113	MGA	MAX gene associated
A_87_P035708	2.011	up	11.536	10.5281	MGAT3	mannosyl (beta-1,4-)-glycoprotein beta-1,4-N-acetylglucosaminyltransferase
A_87_P032652	2.67424	down	8.15532	9.57445	MIS12	MIS12, MIND kinetochore complex component, homolog (yeast)
A_87_P037955	4.41618	down	5.80209	7.94489	MMP27	matrix metallopeptidase 27
A_87_P037769	7.7439	up	7.15538	4.20232	MMP9	matrix metallopeptidase 9 (gelatinase B, 92kDa gelatinase, 92kDa type IV collagenase)
A_87_P009227	2.06561	down	2.5875	3.63408	MOS	v-mos Moloney murine sarcoma viral oncogene homolog
A_87_P037686	2.17326	up	12.3874	11.2675	MOXD1	monooxygenase, DBH-like 1
A_87_P026562	5.16306	up	7.28528	4.91705	MPO	myeloperoxidase
A_87_P036278	4.10912	down	13.4059	15.4447	MPP1	membrane protein, palmitoylated 1, 55kDa
A_87_P016793	2.08699	up	11.5605	10.4991	MRGPRH	MAS-related GPR, member H
A_87_P031358	3.69765	up	9.20787	7.32126	MSI1	musashi homolog 1 (Drosophila)
A_87_P036365	2.74941	down	11.5299	12.9891	MTERFD1	MTERF domain containing 1
A_87_P036082	2.30124	down	11.1266	12.329	MTHFD1	methylenetetrahydrofolate dehydrogenase (NADP+ dependent) 1, methenyltetrahydrofolate cyclohydrolase, formyltetrahydrofolate synthetase
A_87_P003629	5.67606	down	7.00154	9.50643	MTIF2	mitochondrial translational initiation factor 2
A_87_P009105	6.5614	down	2.6984	5.4124	MTNR1B	melatonin receptor 1B
A_87_P038152	2.86963	up	9.38228	7.86142	MUC5B	mucin 5B, oligomeric mucus/gel-forming
A_87_P038111	15.3472	down	7.26862	11.2085	MX1	myxovirus (influenza virus) resistance 1, interferon-inducible protein p78 (mouse)
A_87_P039573	2.1182	down	14.4935	15.5763	MYH4	myosin, heavy chain 4, skeletal muscle
A_87_P038135	3.50048	down	10.8526	12.6602	MYH7B	myosin, heavy chain 7B, cardiac muscle, beta
A_87_P017838	8.69606	down	12.5715	15.6918	MYL10	myosin, light chain 10, regulatory
A_87_P008958	4.70692	down	13.6588	15.8936	MYL3	myosin, light chain 3, alkali; ventricular, skeletal, slow
A_87_P009549	3.3019	down	8.03295	9.75625	MYL4	myosin, light chain 4, alkali; atrial, embryonic
A_87_P040467	2.00625	up	10.1448	9.14027	MYO18B	myosin XVIIIB
A_87_P036711	2.13714	down	10.0115	11.1071	N6AMT2	N-6 adenine-specific DNA methyltransferase 2 (putative)
A_87_P023959	2.01313	up	16.0335	15.0241	NACA	nascent polypeptide-associated complex alpha subunit
A_87_P019066	2.70385	up	4.9246	3.48959	NAPG	N-ethylmaleimide-sensitive factor attachment protein, gamma
A_87_P021838	2.0549	down	10.5422	11.5813	NDFIP1	Nedd4 family interacting protein 1
A_87_P010026	3.8098	down	11.2255	13.1553	NDUFA4	NADH dehydrogenase (ubiquinone) 1 alpha subcomplex, 4, 9kDa
A_87_P022742	3.4261	down	12.3732	14.1497	NDUFA5	NADH dehydrogenase (ubiquinone) 1 alpha subcomplex, 5, 13kDa
A_87_P017740	2.0642	up	12.8145	11.7689	NDUFB1	NADH dehydrogenase (ubiquinone) 1 beta subcomplex, 1, 7kDa
A_87_P024290	3.7579	down	5.6445	7.55443	NDUFB2	NADH dehydrogenase (ubiquinone) 1 beta subcomplex, 2, 8kDa
A_87_P022829	2.27528	up	8.14235	6.95631	NEBL	nebulette
A_87_P004179	2.29608	up	8.91726	7.71809	NEFL	neurofilament, light polypeptide 68kDa
A_87_P037806	2.03768	up	5.50266	4.47573	NKX6-2	NK6 homeobox 2
A_87_P022063	2.39749	down	5.25769	6.51921	NLGN1	neuroligin 1
A_87_P021680	2.28918	down	11.2035	12.3984	NMI	N-myc (and STAT) interactor
A_87_P028132	5.07254	up	7.81479	5.47209	NOG	noggin
A_87_P009073	2.07317	down	10.3814	11.4332	NOS2	nitric oxide synthase 2, inducible
A_87_P028047	2.36905	down	9.64409	10.8884	NOX1	NADPH oxidase 1
A_87_P021574	3.04951	up	8.93586	7.32729	NPTX2	neuronal pentraxin II
A_87_P037789	6.45252	down	3.92134	6.6112	NR0B1	nuclear receptor subfamily 0, group B, member 1
A_87_P018047	2.08021	down	6.19254	7.24926	NR5A1	nuclear receptor subfamily 5, group A, member 1
A_87_P023409	2.401	down	4.15743	5.42106	NSF	N-ethylmaleimide-sensitive factor
A_87_P024130	2.11271	down	10.0776	11.1567	NUDCD2	NudC domain containing 2
A_87_P023081	4.41402	up	9.23171	7.08962	NUP153	nucleoporin 153kDa
A_87_P038225	6.32962	down	8.78105	11.4432	OASL	2'-5'-oligoadenylate synthetase-like
A_87_P011988	2.41017	down	2.71627	3.9854	OC90	otoconin 90
A_87_P022446	2.11191	up	4.5219	3.44335	OGCHI	ovoglycoprotein
A_87_P017371	2.65868	up	14.0417	12.631	OIT3	oncoprotein induced transcript 3
A_87_P013225	2.67519	up	5.62699	4.20735	OPTC	opticin
A_87_P011724	2.26913	up	12.3507	11.1686	OPTN	optineurin
A_87_P037075	2.29303	down	7.68318	8.88043	ORC1L	origin recognition complex, subunit 1-like (yeast)
A_87_P023417	2.11042	down	7.43737	8.51489	ORC6L	origin recognition complex, subunit 6 like (yeast)
A_87_P013485	3.79997	up	7.93191	6.00592	OSBPL11	oxysterol binding protein-like 11
A_87_P024136	2.10513	down	10.2034	11.2773	OSGEPL1	O-sialoglycoprotein endopeptidase-like 1
A_87_P037755	2.53535	down	6.53425	7.87644	OTOR	otoraplin
A_87_P003795	2.66242	up	15.7953	14.3825	OTUD1	OTU domain containing 1
A_87_P036214	2.58844	down	9.00931	10.3814	OTUD6B	OTU domain containing 6B
A_87_P007422	3.01882	down	7.05266	8.64665	OXSM	3-oxoacyl-ACP synthase, mitochondrial
A_87_P009380	3.80173	up	13.1518	11.2251	P20K	quiescence-specific protein
A_87_P036089	2.15119	up	6.88107	5.77593	P2RY8	purinergic receptor P2Y, G-protein coupled, 8
A_87_P020754	2.17643	down	8.19218	9.31414	PARP12	poly (ADP-ribose) polymerase family, member 12
A_87_P035897	3.15509	down	7.48965	9.14733	PARP14	poly (ADP-ribose) polymerase family, member 14
A_87_P019306	2.352	down	5.49428	6.72816	PARP9	poly (ADP-ribose) polymerase family, member 9
A_87_P023332	2.04546	up	11.2972	10.2647	PCAF	p300/CBP-associated factor
A_87_P003411	2.01618	down	5.04467	6.0563	PCDH15	protocadherin 15
A_87_P037171	2.58392	up	14.4136	13.044	PCMTD1	protein-L-isoaspartate (D-aspartate) O-methyltransferase domain containing 1
A_87_P018490	2.0208	up	5.31887	4.30394	PCSK5	proprotein convertase subtilisin/kexin type 5
A_87_P014277	2.2948	down	7.48402	8.68239	PDCD1	programmed cell death 1
A_87_P012679	2.41945	up	13.0378	11.7631	PDE4B	phosphodiesterase 4B, cAMP-specific (phosphodiesterase E4 dunce homolog, Drosophila)
A_87_P035235	3.85448	down	4.90477	6.85131	PDE6H	phosphodiesterase 6H, cGMP-specific, cone, gamma
A_87_P021990	3.17769	up	5.10929	3.44131	PDE9A	phosphodiesterase 9A
A_87_P037492	2.26943	up	16.3932	15.2109	PDLIM3	PDZ and LIM domain 3
A_87_P037746	2.4036	up	8.19155	6.92635	PER2	period homolog 2 (Drosophila)
A_87_P021859	2.99771	down	3.27803	4.86189	PERP	PERP, TP53 apoptosis effector
A_87_P037861	2.20563	down	11.133	12.2742	PFKFB4	6-phosphofructo-2-kinase/fructose-2,6-biphosphatase 4
A_87_P022770	4.85599	down	8.77068	11.0504	PGCP	plasma glutamate carboxypeptidase
A_87_P030904	2.64971	down	8.70225	10.1081	PHKA2	phosphorylase kinase, alpha 2 (liver)
A_87_P012529	2.00961	down	8.6901	9.69701	PHLDB2	pleckstrin homology-like domain, family B, member 2
A_87_P017932	2.39113	down	12.1752	13.4329	PHYH	phytanoyl-CoA 2-hydroxylase
A_87_P022612	2.36903	down	13.993	15.2373	PIGC	phosphatidylinositol glycan anchor biosynthesis, class C
A_87_P022293	2.60698	up	11.4095	10.0271	PIGL	phosphatidylinositol glycan anchor biosynthesis, class L
A_87_P022287	2.2093	down	12.5765	13.7201	PITX2	paired-like homeodomain 2
A_87_P036994	2.273	up	13.4613	12.2767	PKD2	polycystic kidney disease 2 (autosomal dominant)
A_87_P024524	3.07465	down	9.94765	11.5681	PLAGL1	pleiomorphic adenoma gene-like 1
A_87_P009098	2.1404	down	3.8151	4.91299	PLAT	plasminogen activator, tissue
A_87_P021085	2.00351	down	6.47899	7.48152	PLCXD1	phosphatidylinositol-specific phospholipase C, X domain containing 1
A_87_P035039	2.17034	up	8.33994	7.22202	PLCZ1	phospholipase C, zeta 1
A_87_P028782	2.06223	up	10.039	8.99479	PLEKHM2	pleckstrin homology domain containing, family M (with RUN domain) member 2
A_87_P034890	3.3366	up	8.38545	6.64707	PLIN	perilipin
A_87_P009333	2.08961	down	14.6816	15.7449	PLN	phospholamban
A_87_P002925	2.28569	up	13.1665	11.9739	PLXDC2	plexin domain containing 2
A_87_P003010	2.97781	down	7.59478	9.16903	PML	promyelocytic leukemia
A_87_P023865	2.29602	up	8.88592	7.68678	PNPLA2	patatin-like phospholipase domain containing 2
A_87_P021717	3.3679	down	13.4151	15.167	POP5	processing of precursor 5, ribonuclease P/MRP subunit (S. cerevisiae)
A_87_P037841	2.63563	up	7.36659	5.96844	PPARG	peroxisome proliferator-activated receptor gamma
A_87_P008006	2.26275	up	11.409	10.2309	PPIG	peptidylprolyl isomerase G (cyclophilin G)
A_87_P024492	2.19129	up	8.69867	7.56689	PPP1R3D	protein phosphatase 1, regulatory (inhibitor) subunit 3D
A_87_P036998	4.60212	down	5.01566	7.21796	PRIM2	primase, DNA, polypeptide 2 (58kDa)
A_87_P002318	3.70353	up	5.57823	3.68933	PRKG2	protein kinase, cGMP-dependent, type II
A_87_P041405	3.66032	up	10.8824	9.01047	PROS1	protein S (alpha)
A_87_P035474	2.38956	up	6.07515	4.8184	PRTG	protogenin homolog (Gallus gallus)
A_87_P012673	2.13736	up	9.86329	8.76746	PTCD2	pentatricopeptide repeat domain 2
A_87_P009311	4.02908	up	12.122	10.1116	PTGS2	prostaglandin-endoperoxide synthase 2 (prostaglandin G/H synthase and cyclooxygenase)
A_87_P032950	3.21162	up	11.0035	9.3202	PTPN14	protein tyrosine phosphatase, non-receptor type 14
A_87_P009480	2.25298	down	6.05043	7.22226	PTPRZ1	protein tyrosine phosphatase, receptor-type, Z polypeptide 1
A_87_P022606	2.97271	up	12.2594	10.6876	PTX3	pentraxin-related gene, rapidly induced by IL-1 beta
A_87_P021928	2.11216	down	11.9814	13.0601	QRSL1	glutaminyl-tRNA synthase (glutamine-hydrolyzing)-like 1
A_87_P024419	2.60839	down	4.67569	6.05885	RAB19	RAB19, member RAS oncogene family
A_87_P012885	3.05515	down	8.98753	10.5988	RAB22A	RAB22A, member RAS oncogene family
A_87_P004296	2.06275	down	6.15881	7.20339	RAB3IL1	RAB3A interacting protein (rabin3)-like 1
A_87_P007345	2.57792	up	6.63992	5.27371	RAB44	RAB44, member RAS oncogene family
A_87_P009513	2.06652	down	9.46188	10.5091	RAD51	RAD51 homolog (RecA homolog, E. coli) (S. cerevisiae)
A_87_P021803	2.06041	down	9.59922	10.6422	RAMP1	receptor (G protein-coupled) activity modifying protein 1
A_87_P021884	3.09987	down	8.74557	10.3778	RAMP3	receptor (G protein-coupled) activity modifying protein 3
A_87_P037856	2.91527	down	10.4842	12.0279	RAP1GAP	RAP1 GTPase activating protein
A_87_P024286	2.09751	up	10.9122	9.84348	RASD1	RAS, dexamethasone-induced 1
A_87_P024710	2.59332	down	6.48692	7.86172	RASGEF1C	RasGEF domain family, member 1C
A_87_P006763	2.53507	up	7.90977	6.56775	RASSF8	Ras association (RalGDS/AF-6) domain family 8
A_87_P022563	113.229	up	15.9941	9.17103	RBP7	retinol binding protein 7, cellular
A_87_P036667	2.76726	down	10.3107	11.7792	RCJMB04_10c4	prolyl endopeptidase-like
A_87_P029411	2.38966	up	7.98804	6.73123	RCJMB04_10m2	histone deacetylase 9
A_87_P036607	3.03512	down	6.84191	8.44366	RCJMB04_11i10	Mov10, Moloney leukemia virus 10, homolog (mouse)
A_87_P011124	2.14171	down	13.8116	14.9103	RCJMB04_15h2	DnaJ (Hsp40) homolog, subfamily A, member 1
A_87_P036335	2.35016	down	12.3436	13.5763	RCJMB04_19p13	similar to immunoglobulin-like receptor CHIR-B2 precursor
A_87_P037118	2.12272	down	12.0012	13.0871	RCJMB04_1o7	peptidylprolyl isomerase F
A_87_P022721	2.13135	up	6.7567	5.66493	RCJMB04_21h6	similar to 4930535B03Rik protein
A_87_P022795	2.23555	up	5.75457	4.59394	RCJMB04_21k8	solute carrier family 1 (glial high affinity glutamate transporter), member 2
A_87_P036271	2.29501	up	7.024	5.8255	RCJMB04_22k16	zinc finger and BTB domain containing 2
A_87_P037101	2.41775	down	12.3963	13.6699	RCJMB04_2c16	D-dopachrome tautomerase
A_87_P035784	2.21692	down	11.0133	12.1619	RCJMB04_2k8	RAB8A, member RAS oncogene family
A_87_P036045	2.12856	up	5.2936	4.20372	RCJMB04_31a4	complement component (3d/Epstein Barr virus) receptor 2
A_87_P037894	2.28132	up	5.96249	4.77262	RCJMB04_32c11	eukaryotic translation elongation factor 1 beta 2
A_87_P036013	2.25054	down	8.38997	9.56024	RCJMB04_32c9	myelin expression factor 2
A_87_P035991	2.33594	down	12.5272	13.7513	RCJMB04_32o10	2,3-bisphosphoglycerate mutase
A_87_P018024	2.00898	up	5.22114	4.21467	RCJMB04_34c15	CD72 molecule
A_87_P035753	2.17312	down	10.7136	11.8334	RCJMB04_3k21	elongation factor Tu GTP binding domain containing 1
A_87_P036800	2.71823	down	9.82578	11.2684	RCJMB04_7i6	alpha-methylacyl-CoA racemase
A_87_P036702	2.06963	up	10.3186	9.26924	RCJMB04_9g9	HAUS augmin-like complex, subunit 6
A_87_P036681	2.15269	down	12.3706	13.4768	RCJMB04_9n20	isocitrate dehydrogenase 3 (NAD+) beta
A_87_P023420	2.06039	down	9.18148	10.2244	RDM1	RAD52 motif 1
A_87_P009814	2.54549	up	4.22865	2.8807	RELB	v-rel reticuloendotheliosis viral oncogene homolog B, nuclear factor of kappa light polypeptide gene enhancer in B-cells 3 (avian)
A_87_P008689	4.3071	up	8.26132	6.1546	RET	ret proto-oncogene
A_87_P021954	3.67493	up	10.2116	8.33384	RFESD	Rieske (Fe-S) domain containing
A_87_P011469	2.06143	up	12.2201	11.1765	RFT1	RFT1 homolog (S. cerevisiae)
A_87_P035197	2.47207	down	8.09025	9.39597	RGR	retinal G protein coupled receptor
A_87_P023753	2.72504	down	14.0262	15.4725	RGS2	regulator of G-protein signaling 2, 24kDa
A_87_P037913	3.62303	up	5.76492	3.90772	RGS6	regulator of G-protein signaling 6
A_87_P002181	2.63408	up	5.58474	4.18743	RHOBTB1	Rho-related BTB domain containing 1
A_87_P021558	3.05737	up	5.71704	4.10475	RHPN2	rhophilin, Rho GTPase binding protein 2
A_87_P035286	2.96046	down	9.84348	11.4093	RIMBP2	RIMS binding protein 2
A_87_P024022	2.17584	up	5.92877	4.8072	RIN2	Ras and Rab interactor 2
A_87_P013758	2.19252	down	5.57338	6.70597	RNF213	ring finger protein 213
A_87_P036851	2.19432	down	11.3151	12.4489	RNF34	ring finger protein 34
A_87_P036344	3.69224	down	7.89493	9.77942	RNF7	ring finger protein 7
A_87_P010597	4.11989	up	5.39692	3.35431	ROD1	ROD1 regulator of differentiation 1 (S. pombe)
A_87_P024768	3.8352	down	10.1688	12.1081	RPL3L	ribosomal protein L3-like
A_87_P017804	3.16697	down	10.4748	12.1379	RRM2	ribonucleotide reductase M2 polypeptide
A_87_P022992	3.95118	down	3.36336	5.34564	RSPH1	radial spoke head 1 homolog (Chlamydomonas)
A_87_P030793	4.73986	up	12.6473	10.4025	RSPO2	R-spondin 2 homolog (Xenopus laevis)
A_87_P014497	2.08511	down	2.68942	3.74955	RTEL1	regulator of telomere elongation helicase 1
A_87_P020119	3.62977	down	4.32245	6.18233	RTN4R	reticulon 4 receptor
A_87_P008893	6.84356	up	13.8662	11.0915	S100A9	S100 calcium binding protein A9
A_87_P020872	2.14246	down	6.57011	7.66938	S100B	S100 calcium binding protein B
A_87_P037718	2.71719	down	2.64335	4.08546	SALL1	sal-like 1 (Drosophila)
A_87_P021226	7.13768	down	6.77358	9.60903	SAMD9L	sterile alpha motif domain containing 9-like
A_87_P021683	2.57327	down	13.5673	14.9309	SAMM50	sorting and assembly machinery component 50 homolog (S. cerevisiae)
A_87_P030057	3.81162	down	6.10891	8.03932	SCN5A	sodium channel, voltage-gated, type V, alpha subunit
A_87_P009043	7.63079	down	4.40014	7.33198	SCNN1A	sodium channel, nonvoltage-gated 1 alpha
A_87_P007748	2.2357	up	12.9876	11.8269	SCNN1G	sodium channel, nonvoltage-gated 1, gamma
A_87_P014124	2.01834	up	8.25634	7.24317	SCUBE2	signal peptide, CUB domain, EGF-like 2
A_87_P023786	2.76009	down	8.44981	9.91452	SDR42E1	short chain dehydrogenase/reductase family 42E, member 1
A_87_P013988	2.79281	up	4.91444	3.43272	SDSL	serine dehydratase-like
A_87_P024407	2.20182	up	4.72299	3.58429	SEBOX	SEBOX homeobox
A_87_P031921	2.48757	up	10.1582	8.84342	SEC14L2	SEC14-like 2 (S. cerevisiae)
A_87_P029325	2.3408	down	5.24707	6.47407	SEMA5A	sema domain, seven thrombospondin repeats (type 1 and type 1-like), transmembrane domain (TM) and short cytoplasmic domain, (semaphorin) 5A
A_87_P021499	2.14114	up	7.74573	6.64735	SEPX1	selenoprotein X, 1
A_87_P027600	3.21058	up	6.16077	4.47794	SERPINB2	serpin peptidase inhibitor, clade B (ovalbumin), member 2
A_87_P036375	2.61513	up	11.8866	10.4997	SERTAD2	SERTA domain containing 2
A_87_P012872	3.09177	down	12.2936	13.9221	SH3BGR	SH3 domain binding glutamic acid-rich protein
A_87_P036329	2.31796	up	7.15317	5.94032	SH3GLB2	SH3-domain GRB2-like endophilin B2
A_87_P041313	6.44958	up	8.54918	5.85998	SH3PXD2B	SH3 and PX domains 2B
A_87_P015113	2.37224	up	5.4354	4.18915	SH3RF1	SH3 domain containing ring finger 1
A_87_P009479	2.93532	down	4.91593	6.46945	SHH	sonic hedgehog homolog (Drosophila)
A_87_P009762	2.73894	down	4.12906	5.58268	SILV	silver homolog (mouse)
A_87_P035216	3.32215	up	5.80527	4.07315	SLA	Src-like-adaptor
A_87_P035088	2.44006	down	6.82994	8.11686	SLBP	stem-loop (histone) binding protein
A_87_P028642	2.26498	down	4.41766	5.59716	SLC12A3	solute carrier family 12 (sodium/chloride transporters), member 3
A_87_P037787	2.58233	down	9.33957	10.7082	SLC16A3	solute carrier family 16, member 3 (monocarboxylic acid transporter 4)
A_87_P037245	3.98331	down	3.9989	5.99287	SLC35B1	solute carrier family 35, member B1
A_87_P028368	2.86277	down	7.27131	8.78873	SLC35B2	solute carrier family 35, member B2
A_87_P031212	4.23612	down	3.13777	5.22051	SLC35F2	solute carrier family 35, member F2
A_87_P015567	2.45751	up	11.4389	10.1417	SLC43A2	solute carrier family 43, member 2
A_87_P028263	2.93256	down	6.50819	8.06035	SLC46A1	solute carrier family 46, member 1
A_87_P035754	2.53926	up	14.1568	12.8123	SLC6A6	solute carrier family 6 (neurotransmitter transporter, taurine), member 6
A_87_P020324	2.14129	up	4.9586	3.86012	SLC9A1	solute carrier family 9 (sodium/hydrogen exchanger), member 1 (antiporter, Na+/H+, amiloride sensitive)
A_87_P014624	2.22452	down	4.7363	5.88979	SLC9A6	solute carrier family 9 (sodium/hydrogen exchanger), member 6
A_87_P037839	2.00493	up	13.1293	12.1257	SMAD6	SMAD family member 6
A_87_P030161	2.30806	up	8.63096	7.42429	SMAD7	SMAD family member 7
A_87_P000982	2.79706	down	8.0264	9.51032	SMARCAL1	SWI/SNF related, matrix associated, actin dependent regulator of chromatin, subfamily a-like 1
A_87_P008815	2.40071	down	10.658	11.9214	SMC2	structural maintenance of chromosomes 2
A_87_P003408	2.32994	down	4.28545	5.50574	SMPD3	sphingomyelin phosphodiesterase 3, neutral membrane (neutral sphingomyelinase II)
A_87_P007253	2.39705	down	13.0123	14.2735	SMTNL2	smoothelin-like 2
A_87_P036978	2.04918	up	3.98651	2.95147	SNAP91	synaptosomal-associated protein, 91kDa homolog (mouse)
A_87_P030106	2.29688	down	4.98477	6.18445	SNF8	SNF8, ESCRT-II complex subunit, homolog (S. cerevisiae)
A_87_P037625	2.03236	up	12.9195	11.8963	SOCS3	suppressor of cytokine signaling 3
A_87_P020483	3.44548	down	2.79978	4.58449	SPACA1	sperm acrosome associated 1
A_87_P013926	2.17081	up	11.4368	10.3186	SPAG9	sperm associated antigen 9
A_87_P015146	2.1495	up	6.01889	4.91489	SPATA6	spermatogenesis associated 6
A_87_P015338	3.73851	down	3.61999	5.52246	SPERT	spermatid associated
A_87_P037858	2.84273	up	9.36161	7.85433	SPON1	spondin 1, extracellular matrix protein
A_87_P017952	5.3696	up	8.79381	6.36899	SPP1	secreted phosphoprotein 1 (osteopontin, bone sialoprotein I, early T-lymphocyte activation 1)
A_87_P023049	2.60853	up	12.965	11.5818	SPSB1	splA/ryanodine receptor domain and SOCS box containing 1
A_87_P018447	7.51271	down	5.31931	8.22864	SRD5A2L2	steroid 5 alpha-reductase 2-like 2
A_87_P002781	2.61024	down	5.53798	6.92216	SS18L1	synovial sarcoma translocation gene on chromosome 18-like 1
A_87_P023263	2.69998	up	12.0293	10.5964	SSR3	signal sequence receptor, gamma (translocon-associated protein gamma)
A_87_P009712	2.18741	up	5.51079	4.38156	SSTR3	somatostatin receptor 3
A_87_P017732	2.2039	down	2.7083	3.84836	SSX2IP	synovial sarcoma, X breakpoint 2 interacting protein
A_87_P037773	3.89825	down	3.31349	5.27632	STAR	steroidogenic acute regulator
A_87_P022060	2.0878	down	9.53858	10.6006	STARD3NL	STARD3 N-terminal like
A_87_P027795	3.07722	down	7.58624	9.20787	STEAP3	STEAP family member 3
A_87_P034512	2.05974	down	7.989	9.03146	STIL	SCL/TAL1 interrupting locus
A_87_P004739	3.72572	up	8.38973	6.49221	STON2	stonin 2
A_87_P016242	2.75054	down	8.00032	9.46003	STT3A	STT3, subunit of the oligosaccharyltransferase complex, homolog A (S. cerevisiae)
A_87_P023421	2.08971	down	10.0921	11.1554	STYK1	serine/threonine/tyrosine kinase 1
A_87_P022688	2.56746	up	7.18924	5.8289	SULF2	sulfatase 2
A_87_P023901	2.27167	up	6.91503	5.73128	SUSD3	sushi domain containing 3
A_87_P015089	2.10705	up	14.1965	13.1213	SYNE2	spectrin repeat containing, nuclear envelope 2
A_87_P032944	3.5032	up	11.3165	9.50781	SYNJ2	synaptojanin 2
A_87_P035830	2.23289	down	10.8154	11.9743	TAP2	transporter 2, ATP-binding cassette, sub-family B (MDR/TAP)
A_87_P024708	2.35323	up	9.49441	8.25976	TBC1D5	TBC1 domain family, member 5
A_87_P023349	2.90494	up	7.40288	5.86438	TCF21	transcription factor 21
A_87_P016115	2.01507	down	4.27249	5.28332	TDRD1	tudor domain containing 1
A_87_P035228	2.18868	down	6.37895	7.50901	TERF1	telomeric repeat binding factor (NIMA-interacting) 1
A_87_P008923	2.26094	down	5.49782	6.67474	TFRC	transferrin receptor (p90, CD71)
A_87_P000199	17.1124	up	8.18818	4.09121	TGM3	transglutaminase 3 (E polypeptide, protein-glutamine-gamma-glutamyltransferase)
A_87_P003507	2.37977	up	11.4584	10.2076	THBS1	thrombospondin 1
A_87_P023557	2.3693	down	13.5035	14.748	THEM2	thioesterase superfamily member 2
A_87_P008056	2.59176	up	5.51652	4.14259	THOC7	THO complex 7 homolog (Drosophila)
A_87_P023658	75.3459	up	15.1559	8.92043	THRSP	thyroid hormone responsive (SPOT14 homolog, rat)
A_87_P038883	2.02578	up	7.36962	6.35114	THSD7A	thrombospondin, type I, domain containing 7A
A_87_P037088	2.5788	down	6.19389	7.5606	TIMD4	T-cell immunoglobulin and mucin domain containing 4
A_87_P023478	3.44409	up	13.975	12.1909	TIPARP	TCDD-inducible poly(ADP-ribose) polymerase
A_87_P008975	2.36048	down	8.07973	9.31881	TK1	thymidine kinase 1, soluble
A_87_P032804	2.05574	down	6.92378	7.96344	TLCD2	TLC domain containing 2
A_87_P037518	2.10468	up	9.0177	7.9441	TLL1	tolloid-like 1
A_87_P035101	3.98081	down	2.78998	4.78305	TLR3	toll-like receptor 3
A_87_P035125	2.03372	up	5.69282	4.6687	TMC1	transmembrane channel-like 1
A_87_P023817	2.09009	up	12.4313	11.3677	TMEM100	transmembrane protein 100
A_87_P010656	3.31274	up	9.92762	8.1996	TMEM132C	transmembrane protein 132C
A_87_P007763	2.26267	up	6.92589	5.74786	TMEM135	transmembrane protein 135
A_87_P015989	2.37446	down	12.8822	14.1298	TMEM141	transmembrane protein 141
A_87_P013856	2.03394	down	10.1272	11.1515	TMEM150	transmembrane protein 150
A_87_P028302	3.80686	down	12.4154	14.344	TMEM182	transmembrane protein 182
A_87_P030253	2.53105	up	9.2603	7.92057	TMPRSS7	transmembrane protease, serine 7
A_87_P020564	2.14221	up	4.14123	3.04212	TMSB10	thymosin, beta 10
A_87_P019839	2.55805	down	8.07377	9.42882	TMTC3	transmembrane and tetratricopeptide repeat containing 3
A_87_P037473	2.00075	up	6.1969	5.19636	TNFRSF8	tumor necrosis factor receptor superfamily, member 8
A_87_P022296	4.50862	down	8.45058	10.6233	TNMD	tenomodulin
A_87_P022747	3.67468	down	12.5964	14.474	TNNI1	troponin I type 1 (skeletal, slow)
A_87_P009388	3.07439	up	7.68095	6.06065	TNNT3	troponin T type 3 (skeletal, fast)
A_87_P022476	2.16026	up	8.5866	7.47539	TP53I3	tumor protein p53 inducible protein 3
A_87_P027989	2.28724	down	5.75036	6.94396	TP73	tumor protein p73
A_87_P015946	2.0436	down	5.86803	6.89915	TPD52L1	tumor protein D52-like 1
A_87_P010854	2.27999	down	8.57039	9.75942	TRAIP	TRAF interacting protein
A_87_P022677	2.82007	up	7.06258	5.56684	TRIM27	tripartite motif-containing 27
A_87_P024599	2.41611	down	12.2357	13.5084	TRIM65	tripartite motif-containing 65
A_87_P023441	2.3729	up	10.3847	9.13801	TSC22D3	TSC22 domain family, member 3
A_87_P022527	2.43088	up	6.18306	4.90158	TSPAN8	tetraspanin 8
A_87_P009842	2.26836	down	9.62736	10.809	TTC8	tetratricopeptide repeat domain 8
A_87_P029149	2.29768	down	5.67393	6.87411	TTK	TTK protein kinase
A_87_P004060	2.50479	down	7.26191	8.5866	TTRAP	TRAF and TNF receptor associated protein
A_87_P037515	2.17352	down	7.30457	8.4246	TWIST2	twist homolog 2 (Drosophila)
A_87_P009758	2.19399	down	12.441	13.5746	TXLNB	taxilin beta
A_87_P023325	2.48706	down	10.9457	12.2601	TYMS	thymidylate synthetase
A_87_P017481	4.24918	up	9.30712	7.21994	UACA	uveal autoantigen with coiled-coil domains and ankyrin repeats
A_87_P021003	2.22765	up	4.76224	3.60671	UBASH3A	ubiquitin associated and SH3 domain containing, A
A_87_P027815	2.18062	up	8.72069	7.59595	UBE2O	ubiquitin-conjugating enzyme E2O
A_87_P022673	2.2575	down	3.76455	4.93927	UBE3B	ubiquitin protein ligase E3B
A_87_P021615	5.12897	down	8.80293	11.1616	UCHL1	ubiquitin carboxyl-terminal esterase L1 (ubiquitin thiolesterase)
A_87_P031692	2.19812	up	8.3012	7.16493	ULK2	unc-51-like kinase 2 (C. elegans)
A_87_P035249	3.61073	up	7.8145	5.96221	UNC5C	unc-5 homolog C (C. elegans)
A_87_P012718	4.2757	up	11.8681	9.77196	UPP2	uridine phosphorylase 2
A_87_P017422	4.61264	down	6.35	8.55559	USP18	ubiquitin specific peptidase 18
A_87_P036132	2.68639	down	11.9459	13.3716	USP28	ubiquitin specific peptidase 28
A_87_P018650	2.16923	up	11.344	10.2269	USP38	ubiquitin specific peptidase 38
A_87_P024329	7.49087	down	2.61958	5.52471	VAMP2	vesicle-associated membrane protein 2 (synaptobrevin 2)
A_87_P030773	2.98978	down	3.03189	4.61193	VAT1L	vesicle amine transport protein 1 homolog (T. californica)-like
A_87_P036188	2.97674	down	9.849	11.4227	VPS29	vacuolar protein sorting 29 homolog (S. cerevisiae)
A_87_P024222	5.21938	up	8.06875	5.68487	VPS37B	vacuolar protein sorting 37 homolog B (S. cerevisiae)
A_87_P020407	2.58671	down	2.75609	4.12721	WDHD1	WD repeat and HMG-box DNA binding protein 1
A_87_P036951	2.3594	up	9.2483	8.00988	WDR44	WD repeat domain 44
A_87_P012040	3.30043	up	6.23796	4.5153	WIF1	WNT inhibitory factor 1
A_87_P009787	2.24916	up	7.78665	6.61727	WNT11	wingless-type MMTV integration site family, member 11
A_87_P037616	2.15399	down	6.31421	7.42122	XIAP	X-linked inhibitor of apoptosis
A_87_P012455	2.26646	up	9.20821	8.02777	XIRP2	xin actin-binding repeat containing 2
A_87_P022205	15.2026	down	6.0691	9.99535	YFV	MHC class I antigen
A_87_P009234	2.41753	up	8.70772	7.43418	Y-Lec1	C-type lectin
A_87_P011181	2.3023	up	7.52268	6.3196	YPEL2	yippee-like 2 (Drosophila)
A_87_P008694	2.45819	up	10.1385	8.84088	ZBTB16	zinc finger and BTB domain containing 16
A_87_P021634	4.37054	up	7.40525	5.27744	ZC3H12C	zinc finger CCCH-type containing 12C
A_87_P011210	2.29405	down	8.48213	9.68003	ZC3HAV1	zinc finger CCCH-type, antiviral 1
A_87_P028959	2.61512	up	8.77186	7.38499	ZNF438	zinc finger protein 438
A_87_P028249	2.07235	down	3.21748	4.26875	ZNF536	zinc finger protein 536
A_87_P010183	2.54594	up	13.4252	12.077	ZNF618	zinc finger protein 618
A_87_P012936	2.36092	down	5.69078	6.93013	ZNF804A	zinc finger protein 804A
A_87_P027889	3.78726	down	5.56374	7.4849	ZNFX1	zinc finger, NFX1-type containing 1
A_87_P038051	2.82843	up	8.73618	7.23618	ZP2	zona pellucida glycoprotein 2 (sperm receptor)
