# Supplementary material for: The regulation of IMF deposition in pectoralis major of fast- and slow- growing chickens at hatching
Source: J Anim Sci Biotechnol. 2017 Oct 1;8:77. doi: 10.1186/s40104-017-0207-z (PMC5623058; doi:10.1186/s40104-017-0207-z)
Supplement: Supplementary file 2 — The enriched GO terms among the 787 DEGs in both AA and BYJ chickens. (XLS 64 kb) [file 40104_2017_207_MOESM2_ESM.xls]

## Sheet: Sheet1
Additional file 2. The enriched GO terms among the 787 DEGs in both AA and BYJ chickens.
GO-terms	Number in list	Number on microarray	Log odds-ratio	p-value
DNA-dependent DNA replication initiation	3	6	4.739	0.009209
response to vitamin	3	6	4.739	0.009209
peptide cross-linking	3	7	4.517	0.01429
circadian rhythm	3	7	4.517	0.01429
response to nutrient	3	7	4.517	0.01429
induction of apoptosis by extracellular signals	3	8	4.324	0.0205
response to carbohydrate stimulus	3	8	4.324	0.0205
response to hexose stimulus	3	8	4.324	0.0205
response to glucose stimulus	3	8	4.324	0.0205
response to monosaccharide stimulus	3	8	4.324	0.0205
negative regulation of hydrolase activity	3	8	4.324	0.0205
smooth muscle contraction	3	9	4.154	0.02775
regulation of neural precursor cell proliferation	3	10	4.002	0.03645
regulation of tumor necrosis factor production	3	10	4.002	0.03645
branching involved in ureteric bud morphogenesis	3	11	3.865	0.04694
ureteric bud morphogenesis	3	11	3.865	0.04694
positive regulation of bone mineralization	3	11	3.865	0.04694
positive regulation of biomineral tissue development	3	11	3.865	0.04694
regulation of the force of heart contraction	4	9	4.569	0.001377
negative regulation of cytokine production	4	11	4.28	0.003091
cytokine production	4	12	4.154	0.004386
deoxyribonucleotide metabolic process	4	13	4.039	0.005809
protein maturation	4	19	3.491	0.0217
odontogenesis of dentin-containing tooth	4	19	3.491	0.0217
odontogenesis	4	19	3.491	0.0217
positive regulation of cytokine biosynthetic process	4	20	3.417	0.02599
response to nutrient levels	4	20	3.417	0.02599
kidney development	4	22	3.28	0.03579
response to extracellular stimulus	4	22	3.28	0.03579
renal system development	4	23	3.215	0.0409
positive regulation of response to external stimulus	4	23	3.215	0.0409
hormone metabolic process	4	23	3.215	0.0409
lipid catabolic process	4	24	3.154	0.04694
positive regulation of cell migration	4	24	3.154	0.04694
positive regulation of cell motility	4	24	3.154	0.04694
cellular amino acid catabolic process	5	16	4.061	0.0008736
placenta development	5	20	3.739	0.00244
regulation of heart contraction	5	24	3.476	0.005547
negative regulation of cell cycle	5	24	3.476	0.005547
mesenchymal cell development	5	24	3.476	0.005547
mesenchymal cell differentiation	5	24	3.476	0.005547
mesenchyme development	5	24	3.476	0.005547
fatty acid biosynthetic process	5	25	3.417	0.006678
urogenital system development	5	27	3.306	0.009484
dorsal/ventral pattern formation	5	27	3.306	0.009484
regulation of transmembrane receptor protein serine/threonine kinase signaling pathway	5	29	3.203	0.01302
regulation of cytokine biosynthetic process	5	30	3.154	0.01434
regulation of hormone levels	5	30	3.154	0.01434
muscle contraction	5	31	3.107	0.01671
transmembrane receptor protein serine/threonine kinase signaling pathway	5	32	3.061	0.01934
branching morphogenesis of a tube	5	37	2.852	0.03233
reproductive structure development	5	37	2.852	0.03233
morphogenesis of a branching structure	5	38	2.813	0.03579
anti-apoptosis	5	40	2.739	0.04343
organic acid catabolic process	6	25	3.68	0.0006004
carboxylic acid catabolic process	6	25	3.68	0.0006004
small molecule catabolic process	6	29	3.466	0.001353
muscle system process	6	34	3.237	0.003091
sodium ion transport	6	34	3.237	0.003091
fatty acid metabolic process	6	43	2.898	0.0103
regulation of cell migration	6	46	2.8	0.01429
regulation of cell motility	6	46	2.8	0.01429
cellular response to organic substance	6	49	2.709	0.0192
gland development	6	50	2.68	0.0205
tube morphogenesis	6	53	2.596	0.02576
regulation of response to stress	6	53	2.596	0.02576
regulation of cellular component movement	6	54	2.569	0.02775
monocarboxylic acid metabolic process	6	57	2.491	0.03579
positive regulation of immune system process	6	58	2.466	0.03817
regulation of cellular catabolic process	6	62	2.37	0.04952
regulation of cell development	6	62	2.37	0.04952
DNA-dependent DNA replication	7	24	3.961	2.903e-05
steroid metabolic process	7	43	3.12	0.001365
protein folding	7	52	2.846	0.004165
regulation of nervous system development	7	53	2.818	0.004628
regulation of locomotion	7	55	2.765	0.005617
organic acid biosynthetic process	7	58	2.688	0.007709
carboxylic acid biosynthetic process	7	58	2.688	0.007709
cation homeostasis	7	62	2.592	0.01133
positive regulation of protein phosphorylation	7	65	2.524	0.01429
positive regulation of phosphorus metabolic process	7	65	2.524	0.01429
positive regulation of phosphorylation	7	65	2.524	0.01429
positive regulation of phosphate metabolic process	7	65	2.524	0.01429
small molecule biosynthetic process	7	68	2.459	0.01828
epithelium development	7	73	2.357	0.02477
cell cycle phase	7	74	2.337	0.02649
cellular ion homeostasis	7	76	2.298	0.0302
cellular chemical homeostasis	7	76	2.298	0.0302
positive regulation of apoptotic process	7	77	2.28	0.0324
positive regulation of programmed cell death	7	77	2.28	0.0324
positive regulation of cell death	7	78	2.261	0.03487
cell morphogenesis	7	79	2.243	0.03645
organic substance transport	7	80	2.224	0.0389
ureteric bud development	8	18	4.569	1.016e-07
defense response to bacterium	8	22	4.28	6.4e-07
negative regulation of multicellular organismal process	8	43	3.313	0.0001436
negative regulation of signal transduction	8	55	2.958	0.0008563
negative regulation of cell communication	8	56	2.932	0.0009499
negative regulation of signaling	8	56	2.932	0.0009499
positive regulation of cell differentiation	8	64	2.739	0.002282
positive regulation of protein modification process	8	70	2.61	0.004091
lipid biosynthetic process	8	73	2.549	0.005293
positive regulation of multicellular organismal process	8	74	2.53	0.005654
regulation of hydrolase activity	8	78	2.454	0.008011
positive regulation of cellular protein metabolic process	8	78	2.454	0.008011
regionalization	8	83	2.364	0.01187
sensory organ development	8	84	2.347	0.0128
cell-cell signaling	8	85	2.33	0.01378
heart development	8	86	2.313	0.01429
regulation of protein phosphorylation	8	91	2.231	0.02014
negative regulation of apoptotic process	8	93	2.2	0.02134
negative regulation of programmed cell death	8	95	2.169	0.02396
negative regulation of cell death	8	95	2.169	0.02396
regulation of phosphorylation	8	95	2.169	0.02396
positive regulation of transcription from RNA polymerase II promoter	8	103	2.053	0.03715
regulation of cytokine production	9	50	3.265	4.667e-05
growth	9	59	3.026	0.0001774
negative regulation of response to stimulus	9	66	2.865	0.0004388
negative regulation of cell differentiation	9	72	2.739	0.0008457
response to wounding	9	73	2.719	0.0009207
embryonic organ development	9	73	2.719	0.0009207
negative regulation of cell proliferation	9	76	2.661	0.001233
skeletal system development	9	84	2.517	0.002479
regulation of cell cycle	9	89	2.433	0.003751
ion homeostasis	9	89	2.433	0.003751
positive regulation of molecular function	9	91	2.401	0.004387
regulation of transport	9	96	2.324	0.006237
regulation of phosphate metabolic process	9	100	2.265	0.00833
regulation of phosphorus metabolic process	9	100	2.265	0.00833
regulation of protein modification process	9	103	2.222	0.01024
cellular amino acid metabolic process	9	104	2.209	0.01096
cellular homeostasis	9	114	2.076	0.01949
positive regulation of transcription, DNA-dependent	9	120	2.002	0.02511
cellular lipid metabolic process	9	122	1.978	0.02775
positive regulation of RNA metabolic process	9	122	1.978	0.02775
positive regulation of gene expression	9	127	1.92	0.03568
locomotion	9	130	1.887	0.04034
response to bacterium	10	38	3.813	2.704e-07
regulation of system process	10	66	3.017	5.401e-05
regulation of immune system process	10	85	2.652	0.0004958
negative regulation of developmental process	10	86	2.635	0.0005467
neuron development	10	90	2.569	0.0007897
enzyme linked receptor protein signaling pathway	10	108	2.306	0.003152
neuron differentiation	10	119	2.166	0.006442
embryo development ending in birth or egg hatching	10	133	2.006	0.01429
chordate embryonic development	10	133	2.006	0.01429
negative regulation of cellular metabolic process	10	133	2.006	0.01429
cardiovascular system development	10	140	1.932	0.02045
circulatory system development	10	140	1.932	0.02045
cellular response to stress	10	142	1.911	0.02114
positive regulation of protein metabolic process	11	94	2.644	0.000187
cell cycle process	11	97	2.599	0.000252
monovalent inorganic cation transport	11	106	2.471	0.0005619
immune response	11	107	2.457	0.0006075
positive regulation of response to stimulus	11	113	2.378	0.0009614
pattern specification process	11	114	2.366	0.001033
nucleoside phosphate metabolic process	11	136	2.111	0.004387
nucleotide metabolic process	11	136	2.111	0.004387
regulation of cellular protein metabolic process	11	137	2.1	0.004659
positive regulation of nucleobase-containing compound metabolic process	11	138	2.09	0.004946
negative regulation of macromolecule metabolic process	11	140	2.069	0.005544
nucleobase-containing small molecule metabolic process	11	145	2.019	0.007276
heterocycle metabolic process	11	159	1.886	0.01433
regulation of catalytic activity	11	159	1.886	0.01433
tube development	12	85	2.915	9.822e-06
positive regulation of developmental process	12	86	2.898	1.108e-05
response to external stimulus	12	103	2.638	7.181e-05
chemical homeostasis	12	110	2.543	0.0001377
positive regulation of nitrogen compound metabolic process	12	144	2.154	0.001755
negative regulation of metabolic process	12	147	2.124	0.002084
organ morphogenesis	12	152	2.076	0.002751
generation of neurons	12	153	2.067	0.002924
intracellular signal transduction	12	157	2.029	0.003665
regulation of transcription from RNA polymerase II promoter	12	162	1.984	0.004775
response to other organism	13	49	3.825	1.018e-09
defense response	13	78	3.154	4.075e-07
cell cycle	13	138	2.331	0.0002546
carbohydrate derivative metabolic process	13	141	2.3	0.0003209
reproductive process	13	145	2.26	0.000432
organic substance metabolic process	13	148	2.23	0.0005294
reproduction	13	149	2.22	0.0005619
neurogenesis	13	164	2.082	0.001392
response to biotic stimulus	14	55	3.765	3.013e-10
DNA replication	14	72	3.376	1.307e-08
metal ion transport	14	136	2.459	4.164e-05
regulation of apoptotic process	14	180	2.055	0.0008856
regulation of programmed cell death	14	183	2.031	0.00103
regulation of cell death	14	184	2.023	0.001087
cell development	14	193	1.954	0.001762
macromolecule localization	14	272	1.459	0.03589
multi-organism process	15	74	3.436	1.556e-09
response to organic substance	15	124	2.692	2.11e-06
regulation of localization	15	143	2.486	1.331e-05
regulation of cell differentiation	15	146	2.456	1.732e-05
organic acid metabolic process	15	167	2.262	8.518e-05
carboxylic acid metabolic process	15	167	2.262	8.518e-05
oxoacid metabolic process	15	167	2.262	8.518e-05
cellular ketone metabolic process	15	173	2.211	0.0001301
regulation of protein metabolic process	15	183	2.13	0.000252
homeostatic process	15	192	2.061	0.0004393
embryo development	15	210	1.932	0.001135
regulation of signal transduction	15	271	1.564	0.01429
regulation of cell communication	16	150	2.51	4.126e-06
positive regulation of macromolecule biosynthetic process	16	157	2.444	7.729e-06
regulation of molecular function	16	187	2.192	7.223e-05
system process	16	194	2.139	0.0001132
regulation of multicellular organismal development	17	157	2.532	1.278e-06
positive regulation of cellular biosynthetic process	17	163	2.478	2.204e-06
positive regulation of biosynthetic process	17	167	2.443	3.118e-06
cation transport	17	180	2.335	9.117e-06
regulation of cell proliferation	17	200	2.183	3.803e-05
cell adhesion	17	205	2.147	5.192e-05
biological adhesion	17	205	2.147	5.192e-05
immune system process	17	230	1.981	0.0002292
nervous system development	17	258	1.815	0.0009201
oxidation-reduction process	17	274	1.728	0.001805
protein phosphorylation	17	328	1.469	0.01256
phosphorylation	17	345	1.396	0.02037
G-protein coupled receptor signaling pathway	18	184	2.385	2.261e-06
transmembrane transport	18	225	2.095	4.177e-05
positive regulation of macromolecule metabolic process	18	227	2.082	4.708e-05
regulation of signaling	18	296	1.7	0.001403
lipid metabolic process	19	195	2.38	1.003e-06
tissue development	19	205	2.307	2.204e-06
cellular catabolic process	19	226	2.167	9.927e-06
positive regulation of cellular metabolic process	19	231	2.135	1.377e-05
positive regulation of metabolic process	19	239	2.086	2.252e-05
regulation of response to stimulus	19	322	1.656	0.001277
DNA metabolic process	20	210	2.347	6.217e-07
anatomical structure morphogenesis	20	320	1.739	0.0003811
organelle organization	20	329	1.699	0.0005561
gene expression	20	397	1.428	0.005624
regulation of developmental process	21	202	2.473	5.64e-08
ion transport	22	251	2.227	5.009e-07
phosphorus metabolic process	22	419	1.488	0.00166
phosphate-containing compound metabolic process	22	419	1.488	0.00166
response to chemical stimulus	23	234	2.392	2.609e-08
catabolic process	25	286	2.223	4.932e-08
cellular macromolecule biosynthetic process	25	332	2.008	9.193e-07
cell differentiation	25	426	1.648	8.467e-05
proteolysis	26	304	2.192	3.518e-08
macromolecule biosynthetic process	26	340	2.03	3.576e-07
nucleic acid metabolic process	26	422	1.718	2.232e-05
cellular developmental process	26	434	1.678	3.745e-05
regulation of multicellular organismal process	30	268	2.58	1.943e-12
regulation of biological quality	30	356	2.17	2.199e-09
small molecule metabolic process	30	360	2.154	2.857e-09
cellular component organization at cellular level	30	470	1.769	1.305e-06
cellular component organization or biogenesis at cellular level	30	504	1.669	5.906e-06
positive regulation of cellular process	31	435	1.928	6.127e-08
negative regulation of cellular process	32	366	2.223	1.967e-10
cellular protein modification process	32	596	1.52	2.052e-05
protein modification process	32	596	1.52	2.052e-05
macromolecule modification	32	623	1.456	5.134e-05
cell surface receptor signaling pathway	33	398	2.147	3.549e-10
cellular component organization	33	535	1.72	5.832e-07
cellular component organization or biogenesis	34	573	1.664	8.632e-07
positive regulation of biological process	35	474	1.98	1.883e-09
response to stress	36	336	2.517	1.97e-14
organ development	36	425	2.178	2.128e-11
negative regulation of biological process	37	404	2.29	9.281e-13
regulation of transcription, DNA-dependent	39	517	2.01	7.29e-11
regulation of RNA biosynthetic process	39	517	2.01	7.29e-11
regulation of RNA metabolic process	39	523	1.994	1.025e-10
nucleobase-containing compound metabolic process	39	579	1.847	1.961e-09
system development	42	543	2.047	4.282e-12
regulation of cellular macromolecule biosynthetic process	42	562	1.997	1.346e-11
cellular nitrogen compound metabolic process	44	637	1.883	4.762e-11
regulation of gene expression	45	587	2.034	7.129e-13
regulation of nucleobase-containing compound metabolic process	45	601	2	1.635e-12
nitrogen compound metabolic process	45	645	1.898	1.896e-11
regulation of nitrogen compound metabolic process	46	606	2.019	5.136e-13
cellular biosynthetic process	47	563	2.157	7.953e-15
regulation of macromolecule biosynthetic process	47	583	2.106	2.933e-14
anatomical structure development	47	635	1.983	6.439e-13
regulation of cellular biosynthetic process	48	596	2.105	1.467e-14
regulation of biosynthetic process	50	601	2.152	9.525e-16
biosynthetic process	50	614	2.121	2.231e-15
cellular protein metabolic process	50	896	1.576	2.359e-09
regulation of macromolecule metabolic process	54	730	1.982	6.51e-15
regulation of primary metabolic process	55	753	1.964	5.856e-15
transport	55	801	1.875	7.386e-14
establishment of localization	55	805	1.868	8.873e-14
regulation of cellular metabolic process	56	738	2.019	6.035e-16
multicellular organismal development	57	713	2.094	2.885e-17
signal transduction	58	743	2.06	3.992e-17
developmental process	60	776	2.046	1.534e-17
localization	62	911	1.862	1.532e-15
signaling	64	800	2.095	1.587e-19
regulation of metabolic process	64	820	2.06	5.368e-19
cell communication	66	840	2.069	9.577e-20
cellular response to stimulus	67	867	2.045	1.085e-19
protein metabolic process	70	1091	1.777	2.556e-16
multicellular organismal process	73	887	2.136	3.146e-23
cellular macromolecule metabolic process	74	1281	1.625	6.418e-15
macromolecule metabolic process	95	1486	1.772	1.305e-22
response to stimulus	103	1189	2.21	1.505e-35
cellular metabolic process	116	1748	1.826	1.418e-29
regulation of cellular process	121	1701	1.926	7.884e-34
regulation of biological process	131	1796	1.962	4.711e-38
primary metabolic process	137	1917	1.932	6.636e-39
biological regulation	140	1881	1.991	7.544e-42
metabolic process	169	2350	1.941	1.202e-49
cellular process	233	3317	1.908	1.064e-69
