# Supplementary material for: The regulation of IMF deposition in pectoralis major of fast- and slow- growing chickens at hatching
Source: J Anim Sci Biotechnol. 2017 Oct 1;8:77. doi: 10.1186/s40104-017-0207-z (PMC5623058; doi:10.1186/s40104-017-0207-z)
Supplement: Supplementary file 3 — A total of 44 known DEGs related to lipid metabolism in AA and BJY chickens. (XLS 59 kb) [file 40104_2017_207_MOESM3_ESM.xls]

## Sheet: Sheet1
Additional file 3. A total of 44 known DEGs related to lipid metabolism in AA and BJY chickens
GeneSymbol	Fold change(AA vs BJY)	Regulation(AA vs BJY)	AA_Log2NormSignal	BJY_Log2NormSignal	GeneName
ACACA	4.90793	up	6.63484	4.33972	acetyl-Coenzyme A carboxylase alpha
ACSS1	2.5785	up	10.1027	8.73618	acyl-CoA synthetase short-chain family member 1
ADIPOR2	2.65488	up	13.2312	11.8226	adiponectin receptor 2
ANXA1	3.31863	up	14.2306	12.5001	annexin A1
BMP1	2.14546	up	6.71362	5.61233	bone morphogenetic protein 1
BMP2	2.15884	up	10.6655	9.55528	bone morphogenetic protein 2
BMP7	2.45105	up	10.3861	9.09265	bone morphogenetic protein 7
CRH	2.76989	up	9.74183	8.272	corticotropin releasing hormone
CYP8B	2.64455	up	7.71037	6.30735	cytochrome P450, family 8, subfamily B
DGAT2	4.29218	up	14.1298	12.0281	diacylglycerol O-acyltransferase homolog 2 (mouse)
FABP4	36.2033	up	16.5613	11.3832	fatty acid binding protein 4, adipocyte
FUT7	2.46526	up	5.70007	4.39833	fucosyltransferase 7 (alpha (1,3) fucosyltransferase)
GC1	2.42003	up	6.00853	4.73351	photoreceptor guanylate cyclase 1
GK	2.12331	up	6.07735	4.99104	glycerol kinase
GLDC	2.86056	up	10.4734	8.95712	glycine dehydrogenase (decarboxylating)
LEPR	2.50744	up	5.55453	4.22831	leptin receptor
LPL	2.38707	up	11.9027	10.6474	lipoprotein lipase
NACA	2.01313	up	16.0335	15.0241	|nascent polypeptide-associated complex alpha subunit
PPARG	2.63563	up	7.36659	5.96844	peroxisome proliferator-activated receptor gamma
RBP7	113.229	up	15.9941	9.17103	retinol binding protein 7, cellular
SDSL	2.79281	up	4.91444	3.43272	serine dehydratase-like
SH3PXD2B	6.44958	up	8.54918	5.85998	SH3 and PX domains 2B
SNAP91	2.04918	up	3.98651	2.95147	synaptosomal-associated protein, 91kDa homolog (mouse)
SOCS3	2.03236	up	12.9195	11.8963	suppressor of cytokine signaling 3
THRSP	75.3459	up	15.1559	8.92043	thyroid hormone responsive (SPOT14 homolog, rat)
ACAT1	2.17417	down	13.4587	14.5791	acetyl-Coenzyme A acetyltransferase 1 (acetoacetyl Coenzyme A thiolase)
ACOX2	2.22893	down	6.00196	7.15831	acyl-Coenzyme A oxidase 2, branched chain
ACOX3	2.79859	down	4.26273	5.74744	acyl-Coenzyme A oxidase 3, pristanoyl
APOO	3.04756	down	6.69479	8.30245	apolipoprotein O
B4GALT3	2.30511	down	7.5185	8.72334	UDP-Gal:betaGlcNAc beta 1,4- galactosyltransferase, polypeptide 3
BMP5	2.1029	down	3.36851	4.44089	bone morphogenetic protein 5
BMPR1B	3.84608	down	6.96314	8.90652	bone morphogenetic protein receptor, type IB
BRCA1	2.47792	down	8.6118	9.92093	breast cancer 1, early onset
CPT1A	4.39608	down	5.26667	7.40288	carnitine palmitoyltransferase 1A (liver)
CPT2	2.68285	down	12.9717	14.3954	carnitine palmitoyltransferase II
CRABP1	2.41633	down	6.98667	8.25949	cellular retinoic acid binding protein 1
DAK	2.54717	down	11.0461	12.395	dihydroxyacetone kinase 2 homolog (S. cerevisiae)
DBI	2.83671	down	6.29982	7.80404	diazepam binding inhibitor (GABA receptor modulator, acyl-Coenzyme A binding protein)
FUT9	2.44184	down	4.05396	5.34193	fucosyltransferase 9 (alpha (1,3) fucosyltransferase)
GCNT1	2.04385	down	7.25739	8.28868	glucosaminyl (N-acetyl) transferase 1, core 2 (beta-1,6-N-acetylglucosaminyltransferase)
LCAT	2.81519	down	13.0651	14.5584	lecithin-cholesterol acyltransferase
NR0B1	6.45252	down	3.92134	6.6112	nuclear receptor subfamily 0, group B, member 1
OXSM	3.01882	down	7.05266	8.64665	3-oxoacyl-ACP synthase, mitochondrial
SHH	2.93532	down	4.91593	6.46945	sonic hedgehog homolog (Drosophila)
