# Supplementary material for: The regulation of IMF deposition in pectoralis major of fast- and slow- growing chickens at hatching
Source: J Anim Sci Biotechnol. 2017 Oct 1;8:77. doi: 10.1186/s40104-017-0207-z (PMC5623058; doi:10.1186/s40104-017-0207-z)
Supplement: Supplementary file 4 — The enriched KEGG pathways based on 787 known DEGs in AA and BJY chickens. (XLS 57 kb) [file 40104_2017_207_MOESM4_ESM.xls]

## Sheet: Sheet1
Additional file 4. The enriched KEGG pathways based on 787 known DEGs in AA and BJY chickens.
Name	Hits	Total	Percent	Enrichment test pvalue	q-value
p53 signaling pathway	9	53	0.1698	0.0001	0.003
PPAR signaling pathway	8	53	0.1509	0.0004	0.0054
TGF-beta signaling pathway	9	68	0.1324	0.0005	0.0054
Metabolic pathways	42	842	0.0499	0.0019	0.0139
Hedgehog signaling pathway	6	42	0.1429	0.0028	0.0146
Cytokine-cytokine receptor interaction	13	163	0.0798	0.0024	0.0142
Cell cycle	9	103	0.0874	0.0062	0.0278
DNA replication	4	28	0.1429	0.0143	0.0396
Ubiquitin mediated proteolysis	8	113	0.0708	0.0279	0.0628
Other glycan degradation	3	12	0.25	0.0091	0.0363
Fatty acid metabolism	4	27	0.1481	0.0128	0.0384
Nitrogen metabolism	3	16	0.1875	0.0177	0.0455
Arginine and proline metabolism	4	35	0.1143	0.0278	0.0628
Alanine, aspartate and glutamate metabolism	3	25	0.12	0.0492	0.0926
Glutathione metabolism	6	32	0.1875	0.0008	0.0074
Metabolism of xenobiotics by cytochrome P450	4	26	0.1538	0.0114	0.0382
Pyrimidine metabolism	7	76	0.0921	0.0117	0.0382
