# Supplementary material for: The regulation of IMF deposition in pectoralis major of fast- and slow- growing chickens at hatching
Source: J Anim Sci Biotechnol. 2017 Oct 1;8:77. doi: 10.1186/s40104-017-0207-z (PMC5623058; doi:10.1186/s40104-017-0207-z)
Supplement: Supplementary file 5 — The enriched KEGG pathways based on 44 known DEGs related to lipid metabolism in AA and BJY chickens. (XLS 52 kb) [file 40104_2017_207_MOESM5_ESM.xls]

## Sheet: Sheet1
Additional file 5. The enriched KEGG pathways based on 44 known DEGs related to lipid metabolism in AA and BJY chickens
Name	Hits	Total	Percent	Enrichment test pvalue	q-value
Adipocytokine signaling pathway	4	53	0.0755	0	0
Cytokine-cytokine receptor interaction	5	163	0.0307	0	0
Fatty acid metabolism	4	27	0.1481	0	0
Hedgehog signaling pathway	4	42	0.0952	0	0
Metabolic pathways	10	842	0.0119	0	0
PPAR signaling pathway	7	53	0.1321	0	0
TGF-beta signaling pathway	4	68	0.0588	0	0
